# Supplementary material for: Base editing-coupled survival screening enabled high-sensitive analysis of PAM compatibility and finding of the new possible off-target
Source: iScience. 2021 Jun 24;24(7):102769. doi: 10.1016/j.isci.2021.102769 (PMC8324807; doi:10.1016/j.isci.2021.102769)
Supplement: Table S1. DNA sequences of the core elements in this study, related to the section of plasmid construction in the STAR method — s [file mmc2.xlsx]

## Sheet: Sheet1
Table S1. DNA sequences of the core elements in this study, related to the section of plasmid construction in the STAR Method.
Elements	Sequences
Ptet-SpdCas9-CDA	TCCCTATCAGTGATAGAGAttgacatccctatcagtgatagagatactgagcacTCTAGAGAAAGAGGAGAAATACTAGATGgataagaaatactcaataggcttagctatcggcacaaatagcgtcggatgggcggtgatcactgatgaatataaggttccgtctaaaaagttcaaggttctgggaaatacagaccgccacagtatcaaaaaaaatcttataggggctcttttatttgacagtggagagacagcggaagcgactcgtctcaaacggacagctcgtagaaggtatacacgtcggaagaatcgtatttgttatctacaggagattttttcaaatgagatggcgaaagtagatgatagtttctttcatcgacttgaagagtcttttttggt…
Ptet-xdCas9 3.7-CDA	TCCCTATCAGTGATAGAGAttgacatccctatcagtgatagagatactgagcacTCTAGAGAAAGAGGAGAAATACTAGATGgataagaaatactcaataggcttagctatcggcacaaatagcgtcggatgggcggtgatcactgatgaatataaggttccgtctaaaaagttcaaggttctgggaaatacagaccgccacagtatcaaaaaaaatcttataggggctcttttatttgacagtggagagacagcggaagcgactcgtctcaaacggacagctcgtagaaggtatacacgtcggaagaatcgtatttgttatctacaggagattttttcaaatgagatggcgaaagtagatgatagtttctttcatcgacttgaagagtcttttttggt…
Ptet-dCas9 NG-CDA	TCCCTATCAGTGATAGAGAttgacatccctatcagtgatagagatactgagcacTCTAGAGAAAGAGGAGAAATACTAGATGgataagaaatactcaataggcttagctatcggcacaaatagcgtcggatgggcggtgatcactgatgaatataaggttccgtctaaaaagttcaaggttctgggaaatacagaccgccacagtatcaaaaaaaatcttataggggctcttttatttgacagtggagagacagcggaagcgactcgtctcaaacggacagctcgtagaaggtatacacgtcggaagaatcgtatttgttatctacaggagattttttcaaatgagatggcgaaagtagatgatagtttctttcatcgacttgaagagtcttttttggt…
P23119-RBS-UPP6TGG-RBS-AmpR	ttgacagctagctcagtcctaggtataatgctagctactagagaaagaggagaaataCCTGATGAAGATCGTGGAAtggAAACACCCACTCGTCAAACACAAGCTGGGACTGATGCGTGAGCAAGATATCAGCACCAAGCGCTTTCGCGAACTCGCTTCCGAAGTGGGTAGCCTGCTGACTTACGAAGCGACCGCCGACCTCGAAACGGAAAAAGTAACTATCGAAGGCTGGAACGGCCCGGTAGAAATCGACCAGATCAAAGGTAAGAAAATTACCGTTGTGCCAATTCTGCGTGCGGGTCTTGGTATGATGGACGGTGTGCTGGAAAACGTTCCGAGCGCGCGCATCAGCGTTGTCGGTATGTACCGTAATGAAGAAACGCTGGAGCCGGTACCGTA…
p23119-6tgg-sgRNA	TTGACAGCTAGCTCAGTCCTAGGTATAATACTAGTAAccaTTCCACGATCTTCATGTTTTAGAGCTAGAAATAGCAAGTTAAAATAAGGCTAGTCCGTTATCAACTTGAAAAAGTGGCACCGAGTCGGTGC
Sequence for amplicon sequencing	CTAGAGGCCGGATTATGTCCGCTGAGTttgacagctagctcagtcctaggtataatgctagctactagagaaagaggagaaataNNNNATGAAGATCGTGGAAtggAAACACCCACTCGTCAAACACAAGCTGGGACTGATGCGTGAGCAAG
