# Supplementary material for: Base editing-coupled survival screening enabled high-sensitive analysis of PAM compatibility and finding of the new possible off-target
Source: iScience. 2021 Jun 24;24(7):102769. doi: 10.1016/j.isci.2021.102769 (PMC8324807; doi:10.1016/j.isci.2021.102769)
Supplement: Data S1. Summary of the NGS sequencing data, related to Figures 3, 5, and 6 [file mmc3.xlsx]

## Sheet: Initial PAM library-6TGG
PAM	+	-	sum	mean	proportion
GCGG	22693	26441	49134	24567	0.0123727
GGGG	21165	25947	47112	23556	0.0118635
GAGG	20739	24406	45145	22572.5	0.0113682
TCGG	22109	19128	41237	20618.5	0.0103841
CGGG	18471	20711	39182	19591	0.00986664
CGTG	20140	18542	38682	19341	0.00974073
GCGT	24376	14272	38648	19324	0.00973217
TGTG	19680	18934	38614	19307	0.00972361
AGAG	16046	21624	37670	18835	0.0094859
TGCG	21873	15154	37027	18513.5	0.00932398
CGCG	17911	18815	36726	18363	0.00924818
TGTT	20102	16531	36633	18316.5	0.00922476
TCCG	18562	17972	36534	18267	0.00919983
GCCG	16828	19157	35985	17992.5	0.00906159
AGGG	16500	18834	35334	17667	0.00889765
CCGG	16760	17908	34668	17334	0.00872995
AGCG	15999	18487	34486	17243	0.00868411
GGGC	15011	16703	31714	15857	0.00798608
TGGG	16123	15383	31506	15753	0.0079337
CCCG	16689	14803	31492	15746	0.00793018
TGAG	15026	16196	31222	15611	0.00786219
GCGC	15323	15719	31042	15521	0.00781686
GGTG	15329	15495	30824	15412	0.00776197
TCCC	17001	13571	30572	15286	0.00769851
GGCG	14864	15705	30569	15284.5	0.00769775
TCGT	16758	13612	30370	15185	0.00764764
TTTT	17767	12501	30268	15134	0.00762196
TGCC	15750	13896	29646	14823	0.00746533
GAGC	14716	14912	29628	14814	0.00746079
CGAG	13371	16044	29415	14707.5	0.00740716
GGAG	13204	16123	29327	14663.5	0.007385
GCTG	14054	14694	28748	14374	0.0072392
ACCG	13119	15417	28536	14268	0.00718581
TCCT	15852	12625	28477	14238.5	0.00717095
GGCC	13642	14793	28435	14217.5	0.00716038
CGCC	14493	13703	28196	14098	0.00710019
TGTC	18217	9554	27771	13885.5	0.00699317
TGGC	14388	13210	27598	13799	0.00694961
CCTG	14430	12550	26980	13490	0.00679399
TCTT	15075	11243	26318	13159	0.00662728
CCGT	13338	12733	26071	13035.5	0.00656509
CGTT	13641	11957	25598	12799	0.00644598
CCCC	14269	11289	25558	12779	0.0064359
TGGT	13280	12173	25453	12726.5	0.00640946
CCGC	12585	12847	25432	12716	0.00640418
TGCT	14086	11148	25234	12617	0.00635432
GGGT	11591	13287	24878	12439	0.00626467
TCGC	13093	11775	24868	12434	0.00626215
GCCC	11788	12984	24772	12386	0.00623798
GGAC	11373	13169	24542	12271	0.00618006
CGGC	12724	11807	24531	12265.5	0.00617729
CGGT	12314	11933	24247	12123.5	0.00610577
CGCT	12214	11572	23786	11893	0.00598969
GCCT	11977	11771	23748	11874	0.00598012
ACGC	11617	12029	23646	11823	0.00595443
ACGT	12945	10683	23628	11814	0.0059499
AGTG	11120	11984	23104	11552	0.00581795
GTCG	11494	11410	22904	11452	0.00576759
CCCT	12405	10075	22480	11240	0.00566082
ACGG	10514	11883	22397	11198.5	0.00563992
TTGT	12370	9472	21842	10921	0.00550016
GGCT	10769	11007	21776	10888	0.00548354
GACG	10009	11683	21692	10846	0.00546239
GCAG	10036	11623	21659	10829.5	0.00545408
CAGG	10423	10966	21389	10694.5	0.00538609
AGGC	9754	11585	21339	10669.5	0.00537349
TGAT	10665	10372	21037	10518.5	0.00529745
GGTT	11775	9083	20858	10429	0.00525237
GTGG	10320	10497	20817	10408.5	0.00524205
TCTG	11390	9378	20768	10384	0.00522971
GATG	9696	10630	20326	10163	0.0051184
TAGG	9572	10200	19772	9886	0.0049789
CCTT	10724	8565	19289	9644.5	0.00485727
TACG	9647	9498	19145	9572.5	0.00482101
CGTC	9221	9780	19001	9500.5	0.00478475
TTTG	10707	8237	18944	9472	0.0047704
CGAC	8981	9818	18799	9399.5	0.00473388
AGGT	9649	8958	18607	9303.5	0.00468553
GACC	8911	9491	18402	9201	0.00463391
TCAC	9340	9026	18366	9183	0.00462485
TTGG	9609	8503	18112	9056	0.00456089
GTTG	9399	8593	17992	8996	0.00453067
GCGA	8341	9436	17777	8888.5	0.00447653
GAGT	8687	9021	17708	8854	0.00445915
GAAG	7394	10103	17497	8748.5	0.00440602
GCTT	9850	7645	17495	8747.5	0.00440551
TGAC	8820	8609	17429	8714.5	0.0043889
ACCC	8600	8739	17339	8669.5	0.00436623
AGTC	8242	9012	17254	8627	0.00434483
GCAC	8136	8984	17120	8560	0.00431108
GATC	8153	8841	16994	8497	0.00427936
GTGT	8972	7969	16941	8470.5	0.00426601
AGCC	8466	8277	16743	8371.5	0.00421615
AGCT	8537	8171	16708	8354	0.00420734
TTCG	9048	7455	16503	8251.5	0.00415571
CCAG	7248	9221	16469	8234.5	0.00414715
AAGG	7809	8642	16451	8225.5	0.00414262
CCGA	7680	8758	16438	8219	0.00413935
CGAT	8579	7803	16382	8191	0.00412524
AGAC	7919	8312	16231	8115.5	0.00408722
GCTC	8430	7690	16120	8060	0.00405927
GGTC	8185	7610	15795	7897.5	0.00397743
GGAT	7225	8426	15651	7825.5	0.00394117
CACG	7381	8181	15562	7781	0.00391876
TCAT	10409	5079	15488	7744	0.00390012
GTAG	7260	8056	15316	7658	0.00385681
TCTC	8285	6677	14962	7481	0.00376767
GTGC	7659	7232	14891	7445.5	0.00374979
GATA	6800	7596	14396	7198	0.00362514
AGAT	6508	7778	14286	7143	0.00359744
AACG	6606	7593	14199	7099.5	0.00357553
ACAG	6399	7751	14150	7075	0.00356319
AAGT	6710	7315	14025	7012.5	0.00353171
TCAG	7126	6778	13904	6952	0.00350124
TGGA	5751	8145	13896	6948	0.00349923
TTGC	6611	7218	13829	6914.5	0.00348236
AAGC	6405	7240	13645	6822.5	0.00343602
GACT	7048	6572	13620	6810	0.00342973
CGGA	6096	7187	13283	6641.5	0.00334487
GTTT	7721	5466	13187	6593.5	0.00332069
GAGA	5789	7389	13178	6589	0.00331843
CTGG	6917	6168	13085	6542.5	0.00329501
ACTG	6382	6693	13075	6537.5	0.00329249
TCGA	6563	6441	13004	6502	0.00327461
CCAC	6538	6347	12885	6442.5	0.00324464
TAGC	6466	6404	12870	6435	0.00324087
GGCA	6025	6795	12820	6410	0.00322828
CATG	6386	6183	12569	6284.5	0.00316507
GGGA	5506	7001	12507	6253.5	0.00314946
CAAG	5668	6729	12397	6198.5	0.00312176
TTTC	7109	5190	12299	6149.5	0.00309708
GTCC	6507	5756	12263	6131.5	0.00308802
CTGT	6691	5507	12198	6099	0.00307165
CCTC	6390	5734	12124	6062	0.00305301
CGCA	5774	6250	12024	6012	0.00302783
ACAC	5756	6195	11951	5975.5	0.00300945
ATCG	6445	5440	11885	5942.5	0.00299283
TCCA	6230	5468	11698	5849	0.00294574
TATG	6012	5679	11691	5845.5	0.00294398
CAGC	5737	5934	11671	5835.5	0.00293894
ACCT	5873	5679	11552	5776	0.00290897
CTTT	6530	5012	11542	5771	0.00290646
TAAG	5256	6230	11486	5743	0.00289235
AATG	5577	5876	11453	5726.5	0.00288404
ATGG	5839	5611	11450	5725	0.00288329
GCCA	6189	5213	11402	5701	0.0028712
TAGT	5548	5852	11400	5700	0.0028707
AGTT	5644	5723	11367	5683.5	0.00286239
GGAA	4900	6409	11309	5654.5	0.00284778
CTTG	6098	5148	11246	5623	0.00283192
GTAT	5819	5413	11232	5616	0.00282839
ACGA	5049	6143	11192	5596	0.00281832
TTCT	6494	4643	11137	5568.5	0.00280447
TATT	6026	5069	11095	5547.5	0.00279389
CACC	5621	5441	11062	5531	0.00278558
TTAG	5478	5442	10920	5460	0.00274983
GAAC	5173	5679	10852	5426	0.0027327
AGGA	4753	6045	10798	5399	0.00271911
GAAT	5285	5439	10724	5362	0.00270047
ACTC	5358	5257	10615	5307.5	0.00267302
GTCT	5918	4638	10556	5278	0.00265817
TGAA	4803	5682	10485	5242.5	0.00264029
ATTG	5010	5340	10350	5175	0.00260629
CTGC	5105	5205	10310	5155	0.00259622
GCAT	5135	5111	10246	5123	0.0025801
TGTA	5213	5017	10230	5115	0.00257607
ATGT	5292	4886	10178	5089	0.00256298
GATT	5159	4956	10115	5057.5	0.00254712
CCAT	5078	4782	9860	4930	0.0024829
CACT	5084	4765	9849	4924.5	0.00248013
TTCC	5538	4194	9732	4866	0.00245067
AAAC	4279	5415	9694	4847	0.0024411
CCCA	4875	4806	9681	4840.5	0.00243783
TTAT	5249	4403	9652	4826	0.00243052
AAAG	3989	5551	9540	4770	0.00240232
CAGT	4673	4771	9444	4722	0.00237815
GTTC	5151	4270	9421	4710.5	0.00237236
ATGC	4808	4532	9340	4670	0.00235196
TACT	4807	4436	9243	4621.5	0.00232753
AACC	4505	4736	9241	4620.5	0.00232703
TAGA	5486	3745	9231	4615.5	0.00232451
TATC	4821	4334	9155	4577.5	0.00230537
GCTA	4689	4216	8905	4452.5	0.00224242
CTAG	4312	4592	8904	4452	0.00224217
CGTA	4619	4215	8834	4417	0.00222454
ACAT	4113	4590	8703	4351.5	0.00219155
AGCA	4060	4592	8652	4326	0.00217871
TACC	4401	4235	8636	4318	0.00217468
CAAT	4238	4266	8504	4252	0.00214144
CAAC	3845	4537	8382	4191	0.00211072
TAAT	4066	4023	8089	4044.5	0.00203694
GGTA	3785	4002	7787	3893.5	0.00196089
AGAA	3068	4620	7688	3844	0.00193596
CTCG	3917	3710	7627	3813.5	0.0019206
ACAA	3412	4078	7490	3745	0.0018861
GTAA	3417	3921	7338	3669	0.00184782
GTGA	3353	3859	7212	3606	0.00181609
CAGA	3363	3842	7205	3602.5	0.00181433
ACTT	3773	3368	7141	3570.5	0.00179822
TAAC	3415	3660	7075	3537.5	0.0017816
AAAT	3131	3902	7033	3516.5	0.00177102
CTCT	3863	2930	6793	3396.5	0.00171058
CATT	3678	3068	6746	3373	0.00169875
AATA	3085	3641	6726	3363	0.00169371
TTGA	3427	3297	6724	3362	0.00169321
CGAA	3236	3468	6704	3352	0.00168817
AAGA	2854	3817	6671	3335.5	0.00167986
TGCA	3368	3191	6559	3279.5	0.00165166
CTCC	3649	2896	6545	3272.5	0.00164813
GTAC	3081	3296	6377	3188.5	0.00160583
ATTT	3489	2823	6312	3156	0.00158946
ATAG	2940	3313	6253	3126.5	0.0015746
GCAA	2927	3308	6235	3117.5	0.00157007
ATCC	3346	2883	6229	3114.5	0.00156856
AACT	2969	3227	6196	3098	0.00156025
AATC	3079	3111	6190	3095	0.00155874
GAAA	2645	3429	6074	3037	0.00152953
TTCA	3105	2735	5840	2920	0.0014706
AGTA	2753	2990	5743	2871.5	0.00144618
CAAA	2533	3158	5691	2845.5	0.00143308
ATTC	3000	2670	5670	2835	0.00142779
GTCA	2840	2807	5647	2823.5	0.001422
CTAT	3044	2585	5629	2814.5	0.00141747
ATAT	3039	2449	5488	2744	0.00138196
CTGA	2727	2761	5488	2744	0.00138196
TCTA	2893	2560	5453	2726.5	0.00137315
GACA	2509	2941	5450	2725	0.0013724
ATAC	2657	2707	5364	2682	0.00135074
ACTA	2532	2714	5246	2623	0.00132102
AATT	2585	2575	5160	2580	0.00129937
CTTC	2907	2136	5043	2521.5	0.00126991
CCAA	2411	2588	4999	2499.5	0.00125883
CATC	2578	2416	4994	2497	0.00125757
ATCT	2612	2372	4984	2492	0.00125505
TCAA	2410	2519	4929	2464.5	0.0012412
TTAC	2553	2372	4925	2462.5	0.00124019
TTTA	2606	2207	4813	2406.5	0.00121199
ACCA	2309	2346	4655	2327.5	0.0011722
AACA	1858	2740	4598	2299	0.00115785
GTTA	2444	2147	4591	2295.5	0.00115609
CTAC	2396	2128	4524	2262	0.00113921
CCTA	2179	2029	4208	2104	0.00105964
CACA	1844	2085	3929	1964.5	0.000989384
TTAA	1676	1876	3552	1776	0.000894449
CTTA	1806	1650	3456	1728	0.000870275
ATGA	1589	1774	3363	1681.5	0.000846856
TATA	1451	1420	2871	1435.5	0.000722963
CATA	1174	1347	2521	1260.5	0.000634827
TAAA	1056	1405	2461	1230.5	0.000619718
CTCA	1255	1091	2346	1173	0.00059076
TACA	1045	1116	2161	1080.5	0.000544174
ATCA	1072	1037	2109	1054.5	0.000531079
AAAA	803	1227	2030	1015	0.000511186
ATAA	799	967	1766	883	0.000444706
ATTA	940	823	1763	881.5	0.000443951
CTAA	766	849	1615	807.5	0.000406682
			3971159

## Sheet: data for Fig 3A and 3B
	taa	tag	tga	…tgg…	…t…	proportion
1d1	166512	24282	475410	2353329	3024177	0.221828
1d2	235433	34086	703914	3923854	4921942	0.202783
2d1	118392	28784	504236	1699519	2352315	0.277512
2d2	231586	54472	1082849	2308313	3678927	0.372558
	TGA		TAG		TAA		Others
	read_count	proportion	read_count	proportion	read_count	proportion	read_count	proportion	sum
1d1	475410	0.70867	24282	0.036196	166512	0.248211	4644	0.00692258	670848
1d2	703914	0.705262	34086	0.0341513	235433	0.235884	24655	0.0247022	998088
2d1	504236	0.772425	28784	0.0440934	118392	0.181361	1384	0.00212011	652796
2d2	1082849	0.790047	54472	0.0397428	231586	0.168965	1707	0.00124543	1370614

## Sheet: 1d1-6tgg
…t…				...taa…				...tag…				…tga…				...tgg…				tgg						PAM	taa	tag	tga	…tgg…	tgg	…t…		target edited	low confidence data removed	ratio of target edited	un-target edited	total of target edit sequences	the proportion of edit sequences in the library	The proportion of sequencing reads in the original library	enrichment factor
seq_mode	+	-	sum	seq_mode	+	-	sum	seq_mode	+	-	sum	seq_mode	+	-	sum	seq_mode	+	-	sum		+	-	sum
GGTG	352	341	693	CAGT	1	0	1	CAGT	1	0	1	CAGT	1	2	3	GGTG	345	340	685	CGTA	67721	55498	123219			CGGG	12339	1294	32089	31533	31292	77339		45722	45722	0.591189	84	45722	0.0686306	0.00986664	6.95583
TAAG	1208	1140	2348	CTGA	1	6	7	CTGA	2	1	3	CTGA	11	6	17	TAAG	1181	1130	2311	CCTC	43180	50257	93437			GAGG	7945	1609	31512	94621	93437	135843		41066	41066	0.302305	156	86788	0.0616418	0.0113682	5.42229
ATCG	4169	3550	7719	TCTT	123	142	265	TCTT	18	33	51	TCTT	360	471	831	ATCG	3591	3059	6650	CTTT	37646	50879	88525			GGGG	10664	1119	27357	28517	28235	67716		39140	39140	0.578002	59	125928	0.0587508	0.0118635	4.95221
CAAT	27	33	60	GGAA	1	0	1	GGAA	4	0	4	AGTG	1	0	1	CAAT	26	31	57	GGGA	40112	31238	71350			GGGC	10565	1216	26846	39030	32563	77715		38627	38627	0.497034	58	164555	0.0579807	0.00798608	7.26022
GAAG	71	63	134	CAAC	5	2	7	CAAC	2	2	4	GGTG	5	0	5	GAAG	68	60	128	CACG	35810	32118	67928			CGGT	9344	1099	24004	30805	30366	65321		34447	34447	0.52735	69	199002	0.0517064	0.00610577	8.46844
GTAA	53	45	98	TAAG	1	1	2	TAAG	3	0	3	CTAG	1	2	3	GTAA	52	42	94	AGGG	33882	28375	62257			TGGC	9355	1071	22251	30132	28936	62896		32677	32677	0.51954	87	231679	0.0490495	0.00694961	7.05789
GCGT	1631	1770	3401	TAGG	3	0	3	TAGG	1	0	1	CAAC	7	12	19	GCGT	1469	1648	3117	AGCG	28668	25379	54047			CGGC	9212	914	22423	45997	44203	78629		32549	32549	0.413957	83	264228	0.0488574	0.00617729	7.9092
GTTG	1157	1025	2182	ATCG	94	84	178	CAAG	1	0	1	GGAA	9	8	17	GTTG	1069	925	1994	GCCG	21907	22296	44203			GGGT	9283	807	22069	26775	26487	59044		32159	32159	0.544662	110	296387	0.048272	0.00626467	7.70543
ACAA	910	640	1550	CAAT	1	0	1	ATCG	28	20	48	TAAG	9	6	15	ACAA	549	376	925	CGCG	20950	20893	41843			TGGG	9966	819	21086	19945	19684	51864		31871	31871	0.614511	48	328258	0.0478397	0.0079337	6.02993
CTCC	5503	6450	11953	GCTT	784	706	1490	GCTT	105	83	188	TAGG	5	1	6	CTCC	3415	4234	7649	GGCG	17478	16096	33574			TGGT	8900	826	21432	24405	24084	55624		31158	31158	0.560154	61	359416	0.0467695	0.00640946	7.29694
GCGG	5300	5141	10441	GCGT	23	15	38	GCGT	12	3	15	ATCG	402	383	785	GCGG	5075	4895	9970	GCCC	15234	17329	32563			AGGG	7685	685	19539	16363	16176	44311		27909	27909	0.629844	39	387325	0.0418926	0.00889765	4.70827
TTAA	38	27	65	GTTG	2	3	5	GTTG	1	2	3	GAAG	1	2	3	TTAA	38	27	65	CCCG	15230	16062	31292			AGGC	6645	935	15776	22173	14697	45575		23356	23356	0.512474	46	410681	0.0350583	0.00537349	6.52431
AACG	3858	2971	6829	ACAA	2	12	14	CTCC	68	107	175	GCTT	2221	2186	4407	AACG	3810	2918	6728	AACA	18612	12434	31046			AGGT	6253	464	15487	13180	12981	35424		22204	22204	0.626807	40	432885	0.0333291	0.00468553	7.1132
CTGC	10066	11091	21157	CTCC	381	400	781	CGAT	2	0	2	GTAA	1	2	3	CTGC	9990	11052	21042	ACCG	15857	14509	30366			CGGA	5020	601	13906	15726	15520	35279		19527	19527	0.553502	26	452412	0.0293108	0.00334487	8.76293
TCGA	2914	2470	5384	CGAT	1	0	1	ATCA	42	30	72	GCGT	120	100	220	TCGA	2838	2447	5285	GCCA	14985	13951	28936			GGGA	4560	473	11619	12257	12123	28936		16652	16652	0.575477	27	469064	0.0249953	0.00314946	7.9364
ACCA	30564	25060	55624	GCGG	10	12	22	GTTC	3	4	7	GTTG	84	95	179	ACCA	13222	11183	24405	CCCC	13229	15006	28235			AGGA	3982	458	10290	12697	12548	27452		14730	14730	0.536573	25	483794	0.0221103	0.00271911	8.13148
GGTT	3434	3416	6850	ATCA	104	63	167	AACG	1	3	4	ACAA	355	251	606	GGTT	3415	3393	6808	CCTG	13061	14423	27484			TGGA	3492	497	10608	8567	8508	23196		14597	14597	0.62929	32	498391	0.0219107	0.00349923	6.26158
CTTA	1168	957	2125	GTTC	6	8	14	CTGC	6	5	11	CTCC	1629	1705	3334	CTTA	1133	934	2067	ACCC	13437	13050	26487			GAGC	3510	468	8502	15625	15420	28143		12480	12480	0.44345	38	510871	0.018733	0.00746079	2.51086
CGGC	12692	13543	26235	AACG	10	12	22	ATCT	7	8	15	CGAT	16	6	22	CGGC	12610	13493	26103	CGGG	11732	13107	24839			CAGG	1703	2088	6515	28302	27484	38653		10306	10306	0.266629	45	521177	0.0154697	0.00538609	2.87217
CATA	11274	9432	20706	CTGC	10	5	15	TCGA	5	2	7	ATCA	385	331	716	CATA	11165	9379	20544	TTCC	10776	13779	24555			AGAG	1416	311	5442	11373	10989	18558		7169	7169	0.386302	16	528346	0.010761	0.0094859	1.13442
CTTT	39936	53033	92969	TCGA	6	1	7	ACCA	444	382	826	GCGG	203	230	433	CTTT	38449	51331	89780	ACCA	12959	11125	24084			AAGC	1490	188	4407	9040	8940	15146		6085	6085	0.401756	21	534431	0.00913384	0.00343602	2.65826
GGAC	3326	2844	6170	ATCT	25	36	61	AGTC	1	0	1	GTTC	37	36	73	GGAC	3097	2670	5767	CGGC	11497	12484	23981			GAGT	1636	215	4196	8468	8391	14534		6047	6047	0.416059	19	540478	0.0090768	0.00445915	2.03554
TTCC	13124	16428	29552	ACCA	4876	4024	8900	GGTT	2	4	6	CTGC	31	23	54	TTCC	10984	13843	24827	AAAC	14797	9105	23902			TCGG	1186	223	4353	9450	9358	15232		5762	5762	0.378283	20	546240	0.008649	0.0103841	0.832906
AAAA	4859	2909	7768	AGTC	2	5	7	TGGC	1	1	2	AACG	25	35	60	AAAA	4529	2695	7224	CTGC	9819	10995	20814			TAGC	1057	197	4376	19055	18818	24718		5630	5630	0.227769	33	551870	0.00845086	0.00324087	2.60759
CTCT	8643	9915	18558	GGTT	1	1	2	CTTA	2	5	7	TCGA	22	20	42	CTCT	5212	6161	11373	AACC	10643	10134	20777			GAGA	1216	238	3940	11188	11129	16616		5394	5394	0.324627	34	557264	0.00809662	0.00331843	2.4399
TCAA	46	53	99	TGGC	1	1	2	CGGC	4	3	7	ATCT	61	61	122	TCAA	41	42	83	CATA	11029	9325	20354			ACGG	1114	225	3482	5296	5238	10123		4821	4821	0.476242	6	562085	0.00723652	0.00563992	1.28309
ACTT	5908	6012	11920	CTTA	4	0	4	GGGC	3	1	4	ACCA	11976	9456	21432	ACTT	3670	3860	7530	CCCA	10122	9562	19684			TGAG	998	203	3579	16252	14052	21056		4780	4780	0.227014	24	566865	0.00717498	0.00786219	0.912593
GGTC	4395	5410	9805	CGGC	9	13	22	CATA	5	7	12	AGTC	22	5	27	GGTC	4354	5373	9727	CGGA	10204	9134	19338			GGAA	754	187	3753	24827	24555	29552		4694	4694	0.158839	31	571559	0.00704589	0.00284778	2.47417
ATTC	177	155	332	CATA	11	13	24	CTTT	92	159	251	GGTT	13	18	31	ATTC	159	154	313	GCTA	10226	8592	18818			AAGT	974	179	3214	7530	7473	11920		4367	4367	0.366359	23	575926	0.00655505	0.00353171	1.85605
CCTA	4489	4135	8624	CTTT	205	183	388	CCCC	528	591	1119	TGGC	9	4	13	CCTA	2511	2215	4726	GTGG	8614	9800	18414			GGAG	781	175	3334	7649	5068	11953		4290	4290	0.358906	14	580216	0.00643947	0.007385	0.871966
CCCN	1	#N/A	#N/A	CCCC	5271	5393	10664	GGAC	4	0	4	CTTA	25	18	43	GTGT	1849	1869	3718	TACT	9204	9040	18244			CCGG	470	126	3613	9254	9181	13480		4209	4209	0.31224	17	584425	0.00631788	0.00872995	0.723703
GTGT	1860	1880	3740	GGAC	3	0	3	TGCA	1	0	1	CGGC	38	30	68	AGTA	3135	2392	5527	TGTC	8564	9231	17795			TAGG	1047	175	2667	4726	4643	8624		3889	3889	0.450951	9	588314	0.00583755	0.0049789	1.17246
AGTA	3170	2410	5580	ATGC	4	1	5	ATGC	3	0	3	TTAG	1	0	1	TCAG	72	93	165	CTAA	9973	7527	17500			GCGG	571	215	2976	15168	14981	18984		3762	3762	0.198167	54	592076	0.00564692	0.0123727	0.456401
TCAG	83	120	203	TGCA	5	1	6	CGCT	16	9	25	GGGC	2	11	13	TCCC	5707	6550	12257	TACA	10559	6757	17316			CAGT	787	164	2400	11733	11681	15104		3351	3351	0.221862	20	595427	0.00502999	0.00237815	2.11509
TCCC	13531	15405	28936	CGCT	39	55	94	TTCC	83	104	187	CATA	51	24	75	GAGT	156	160	316	GACT	8468	8232	16700			AAAG	388	251	2414	89780	88525	92969		3053	3053	0.0328389	136	598480	0.00458268	0.00240232	1.90761
GAGT	163	160	323	TTCC	335	419	754	AAAA	300	192	492	CTTT	1094	1320	2414	CCCT	7772	8591	16363	CACT	8022	8446	16468			TTGG	470	148	2363	3604	3553	6592		2981	2981	0.452215	7	601461	0.00447461	0.00456089	0.981083
CCCT	21201	23110	44311	AAAA	9	1	10	CTCT	121	190	311	CCCC	13534	13823	27357	GGAT	280	224	504	GGGT	8297	7963	16260			TGAC	533	97	2087	10336	10270	13068		2717	2717	0.207912	15	604178	0.00407833	0.0043889	0.929239
GGAT	282	227	509	CTCT	696	720	1416	ACTT	95	84	179	GGAC	213	174	387	GAGA	2241	1639	3880	CCCT	7624	8552	16176			TGTT	56	31	2469	32050	31046	34656		2556	2556	0.0737535	50	606734	0.00383666	0.00922476	0.415909
GAGA	2252	1650	3902	TCAA	2	3	5	GGTC	2	0	2	ATGC	11	12	23	ACTA	1126	848	1974	CATT	7968	8039	16007			CGCG	360	100	1982	42323	41843	44814		2442	2442	0.0544919	49	609176	0.00366554	0.00924818	0.396353
ACTA	1472	1180	2652	ACTT	515	459	974	ATTC	1	0	1	TGCA	16	1	17	TAGC	1410	1507	2917	CGCA	8309	7538	15847			AAGG	681	80	1578	2953	2934	5303		2339	2339	0.441071	11	611515	0.00351094	0.00414262	0.847516
TAGC	1427	1521	2948	GGTC	7	5	12	GGGT	3	5	8	CGCT	298	260	558	CGAC	15552	15667	31219	GATC	8147	7543	15690			ATGC	340	104	1826	12488	12351	14780		2270	2270	0.153586	22	613785	0.00340736	0.00235196	1.44874
CGAC	15646	15726	31372	ATTC	7	0	7	CCTA	85	90	175	TTCC	1694	2059	3753	AGCG	28917	25514	54431	TGCG	6793	8845	15638			TACG	105	50	2106	124816	123219	127297		2261	2261	0.0177616	220	616046	0.00339386	0.00482101	0.703972
AGCG	30151	26456	56607	GGGG	8	1	9	GTGT	2	4	6	AAAA	11	17	28	AATC	3398	3088	6486	TCCG	7243	8277	15520			CGAC	437	70	1608	6217	6155	8355		2115	2115	0.253142	23	618161	0.0031747	0.00473388	0.670634
AATC	3427	3103	6530	GGGT	4	12	16	AGTA	1	3	4	CTCT	2603	2839	5442	GAAA	1327	1084	2411	GACA	8861	6647	15508			CGCT	327	88	1684	54431	54047	56607		2099	2099	0.0370802	77	620260	0.00315069	0.00598969	0.526019
GAAA	1740	1345	3085	CCTA	540	507	1047	AGCT	9	4	13	TCAA	2	6	8	ATCC	962	947	1909	CACA	8453	7030	15483			CGAG	372	83	1622	5301	5245	7386		2077	2077	0.281208	8	622337	0.00311766	0.00740716	0.420899
ATCC	1256	1189	2445	GTGT	2	1	3	CGCG	55	45	100	ACTT	1609	1605	3214	TGTG	1336	1251	2587	GCTC	8319	7101	15420			GTGG	279	78	1335	5216	5141	6920		1692	1692	0.244509	12	624029	0.00253976	0.00524205	0.484498
TGTG	1344	1254	2598	AGTA	5	0	5	GTCG	37	33	70	GGTC	20	27	47	AGGC	6540	7436	13976	CCGC	7472	7509	14981			CAGC	422	78	1154	2179	2155	3834		1654	1654	0.431403	1	625683	0.00248272	0.00293894	0.844768
AGGC	6575	7465	14040	AGCT	50	36	86	GCCC	572	644	1216	GGGG	15	13	28	ACCG	16207	14598	30805	GCCT	7000	7697	14697			CGCC	286	81	1205	33831	33574	35478		1572	1572	0.0443091	75	627255	0.00235964	0.00710019	0.332334
ACCG	34940	30381	65321	CGCG	206	154	360	TCCC	220	253	473	ATTC	10	0	10	ACGC	3793	3721	7514	TTGG	7580	6904	14484			CCAA	12	7	1480	14670	14484	16189		1499	1499	0.0925937	20	628754	0.00225006	0.00125883	1.78743
ACGC	4026	3902	7928	GTCG	265	172	437	TTCA	6	9	15	GGGT	41	33	74	TCGG	2906	3233	6139	AAGG	8488	5902	14390			TGCG	189	58	1172	16713	15847	18145		1419	1419	0.0782034	13	630173	0.00212998	0.00932398	0.228441
TCGG	2933	3258	6191	GCCC	5216	5349	10565	GAGT	1	0	1	CCTA	1347	1320	2667	AGAC	1518	1402	2920	CTCA	7045	7007	14052			GTCT	2	4	1391	2920	1887	4325		1397	1397	0.323006	8	631570	0.00209696	0.00265817	0.788873
AGAC	2329	1996	4325	TCAG	1	7	8	CCGC	107	108	215	CCCN	1	0	1	GTTT	81	95	176	AGGC	6466	7398	13864			AGAC	329	37	979	3380	3341	4736		1345	1345	0.283995	11	632915	0.0020189	0.00408722	0.493955
GTTT	87	104	191	TCCC	2090	2470	4560	CCCT	342	343	685	GTGT	5	6	11	GACA	9008	6684	15692	ACCT	6561	6420	12981			CTGG	207	49	917	3076	3052	4272		1173	1173	0.274579	23	634088	0.00176072	0.00329501	0.53436
GACA	9260	6899	16159	TTCA	28	16	44	GATA	1	1	2	AGTA	13	12	25	GTTA	87	66	153	TCCT	5684	6864	12548			AAGA	265	51	831	1649	1636	2799		1147	1147	0.409789	3	635235	0.00172169	0.00167986	1.0249
GTTA	92	71	163	GAGT	3	0	3	CCAA	97	51	148	AGCT	247	217	464	CAGC	2008	2009	4017	GCAT	6336	6015	12351			CCGT	6	1	1111	4997	4923	6130		1118	1118	0.182382	15	636353	0.00167816	0.00656509	0.25562
CAGC	2024	2016	4040	CCGC	290	281	571	TTGG	6	1	7	CGCG	1046	936	1982	CACT	8083	8502	16585	TCCC	5610	6513	12123			CGAT	178	48	785	6650	6608	7719		1011	1011	0.130976	58	637364	0.00151755	0.00412524	0.36787
CACT	8178	8581	16759	CCCT	3675	4010	7685	CGGG	6	8	14	GTCG	865	743	1608	GGGA	40739	31428	72167	CGTG	5883	6169	12052			GGAC	226	30	753	3761	1943	4778		1009	1009	0.211176	8	638373	0.00151455	0.00618006	0.245071
GGGA	40965	31561	72526	GATA	3	0	3	AGGA	7	3	10	GCCC	13356	13490	26846	TTTC	558	595	1153	ACTG	5894	5787	11681			CAGA	170	48	790	1382	1357	2392		1008	1008	0.421405	2	639381	0.00151305	0.00181433	0.833943
TTTC	569	596	1165	CCAA	252	218	470	GAGA	1	0	1	TCAG	10	20	30	TGTA	434	443	877	CAGG	5870	5277	11147			GGCG	90	462	452	7282	7217	8300		1004	1004	0.120964	14	640385	0.00150705	0.00769775	0.195777
TGTA	436	445	881	TTGG	3	9	12	AACC	36	13	49	TCCC	5494	6125	11619	CACC	4529	4597	9126	TCTC	4563	6566	11129			TGAT	167	72	716	2373	2343	3342		955	955	0.285757	14	641340	0.00143349	0.00529745	0.270601
CACC	4668	4698	9366	GGAT	1	1	2	ACTA	10	18	28	TTCA	67	94	161	ATAT	3783	3551	7334	GGGG	5687	5307	10994			GGTT	67	49	835	20844	20777	21863		951	951	0.0434981	68	642291	0.00142749	0.00525237	0.27178
ATAT	3877	3565	7442	CGGG	10	12	22	CACA	4	2	6	GAGT	2	0	2	TGGT	513	529	1042	CTCT	5015	5974	10989			AGCC	148	30	762	7415	7315	8367		940	940	0.112346	12	643231	0.00141098	0.00421615	0.334661
TGGT	516	533	1049	AGGA	6	6	12	TAGC	1	0	1	AGTT	2	0	2	GCAT	6433	6055	12488	CGAC	5301	5231	10532			TCTT	8	3	720	6703	6635	7440		731	731	0.0982527	6	643962	0.00109726	0.00662728	0.165567
GCAT	7659	7121	14780	AACC	38	29	67	CGAC	10	6	16	CCGC	1513	1463	2976	CCGA	4868	4582	9450	GTCA	5108	5162	10270			ATGG	385	14	318	192	189	910		717	717	0.787912	1	644679	0.00107625	0.00288329	0.373271
CCGA	7938	7294	15232	ACTA	58	60	118	ACTG	86	78	164	CCCT	9384	10155	19539	CCAT	92	100	192	GCGG	5025	4858	9883			AGTC	89	39	555	16935	16700	17636		683	683	0.0387276	18	645362	0.00102521	0.00434483	0.235961
CCAT	460	450	910	CACA	19	20	39	GCCA	583	488	1071	GATA	2	13	15	AATT	104	102	206	GCGC	4572	5209	9781			GGCC	74	17	589	3481	3441	4168		680	680	0.163148	7	646042	0.00102071	0.00716038	0.14255
AATT	106	109	215	TAGC	2	0	2	AGCG	46	42	88	CCAA	1321	1042	2363	TGCC	160	159	319	AGGA	5596	4101	9697			AGCG	94	25	558	7239	7184	7962		677	677	0.0850289	46	646719	0.00101621	0.00868411	0.117019
TGCC	190	178	368	CGAC	9	9	18	AATC	4	0	4	TTGG	717	763	1480	TGCT	165	179	344	GGTC	4294	5343	9637			TGCC	134	30	508	4446	4391	5123		672	672	0.131173	5	647391	0.0010087	0.00746533	0.135118
TGCT	180	183	363	ACTG	398	389	787	TCAC	1	3	4	GGAT	1	2	3	TCTG	684	698	1382	GATT	5000	4483	9483			TAGT	118	28	526	1974	1967	2652		672	672	0.253394	6	648063	0.0010087	0.0028707	0.351378
TCTG	1176	1216	2392	GCCA	5112	4243	9355	GAAA	2	0	2	CGGG	20	22	42	CGAG	4122	3919	8041	CCGA	4806	4552	9358			TTTC	0	2	665	2411	2393	3085		667	667	0.216207	7	648730	0.00100119	0.00309708	0.32327
CGAG	4171	3939	8110	AGCG	191	136	327	CTGT	7	1	8	AGGA	19	11	30	GTAG	41	43	84	GAAC	5411	3895	9306			GCGC	89	31	536	10647	9781	11314		656	656	0.0579813	11	649386	0.000984683	0.00781686	0.125969
GTAG	43	44	87	AATC	6	6	12	TGTG	2	0	2	GAGA	5	6	11	TGTC	8697	9296	17993	CCGG	4620	4561	9181			ACGT	29	9	582	4311	4211	4939		620	620	0.125531	8	650006	0.000930646	0.0059499	0.156414
TGTC	8765	9328	18093	TCAC	3	6	9	ATCC	19	6	25	AACC	411	424	835	TATA	607	571	1178	CACC	4448	4579	9027			TTGT	14	0	606	925	911	1550		620	620	0.4	5	650626	0.000930646	0.00550016	0.169203
TATA	613	571	1184	CTGT	10	11	21	AGGC	2	3	5	ACTA	273	253	526	GGCA	2387	2059	4446	GCTT	4270	4670	8940			ATGT	103	39	476	8158	8124	8790		618	618	0.0703072	14	651244	0.000927644	0.00256298	0.36194
GGCA	2761	2362	5123	TGTG	2	0	2	GGTA	4	4	8	CACA	66	49	115	ATTT	68	154	222	CTTG	4306	4586	8892			AGCT	86	13	464	3729	3667	4298		563	563	0.130991	6	651807	0.000845086	0.00420734	0.20086
ATTT	71	157	228	ATCC	68	55	123	ACCG	594	505	1099	TAGC	8	11	19	AATG	382	312	694	GACG	4620	4096	8716			AGAA	86	23	442	2049	2028	2603		551	551	0.211679	3	652358	0.000827074	0.00193596	0.427217
AATG	407	326	733	AGGC	2	9	11	ACGC	12	7	19	CGAC	44	37	81	ATAC	1462	1246	2708	TCCA	4100	4408	8508			CTGC	80	9	458	5609	5539	6168		547	547	0.0886835	12	652905	0.00082107	0.00259622	0.316256
ATAC	1482	1261	2743	GGTA	9	2	11	GTGG	7	1	8	ACTG	1234	1166	2400	GAAC	5511	3910	9421	ACTC	4112	4279	8391			GGAT	123	25	384	1909	1885	2445		532	532	0.217587	4	653437	0.000798554	0.00394117	0.202619
GAAC	5738	4084	9822	ACCG	5095	4249	9344	TGGG	1	1	2	GCCA	12113	10138	22251	CCAC	2696	2520	5216	CAAA	4553	3707	8260			TTTT	10	492	28	7224	7125	7768		530	530	0.0682286	14	653967	0.000795552	0.00762196	0.104376
CCAC	3618	3302	6920	ACGC	32	25	57	TCGG	3	3	6	AGCG	935	749	1684	TCGT	96	112	208	ACAT	4577	3547	8124			CCGC	22	0	433	9970	9883	10441		455	455	0.0435782	16	654422	0.000682974	0.00640418	0.106645
TCGT	109	120	229	GTGG	11	4	15	AGAC	2	2	4	AATC	11	9	20	TACA	10713	6795	17508	CTGT	3643	4369	8012			GGCT	41	8	404	2901	2881	3358		453	453	0.134902	4	654875	0.000679972	0.00548354	0.124002
TACA	10844	6865	17709	TGGG	3	2	5	CGGT	2	1	3	TCAC	23	24	47	CTTG	4337	4609	8946	GAGC	3740	4245	7985			TGTC	81	19	351	15692	15508	16159		451	451	0.0279101	16	655326	0.00067697	0.00699317	0.0968044
CTTG	4413	4647	9060	TCGG	2	3	5	GCTC	268	200	468	GAAA	407	258	665	CGTC	2362	2474	4836	CGAG	4067	3895	7962			TGCT	63	12	366	5008	4972	5474		441	441	0.0805627	25	655767	0.000661959	0.00635432	0.104175
CGTC	2423	2503	4926	AGAC	1	1	2	TACG	4	1	5	CTGT	74	54	128	TATT	1289	1274	2563	GTGA	4015	3649	7664			CGTG	79	32	323	69931	67928	70501		434	434	0.00615594	136	656201	0.000651452	0.00974073	0.0668792
TATT	1301	1280	2581	GCTC	1720	1790	3510	CATG	1	1	2	ATCC	204	180	384	ACGG	2702	2295	4997	GCAA	4178	3384	7562			CGCA	86	14	320	15777	15638	16222		420	420	0.0258908	25	656621	0.000630438	0.00302783	0.208214
ACGG	3309	2821	6130	TACG	7	4	11	GACA	13	6	19	AGGC	14	16	30	CCCA	10330	9615	19945	CTGG	3274	4209	7483			GCGT	57	19	321	7514	7476	7928		397	397	0.0500757	17	657018	0.000595914	0.00973217	0.0612313
CCCA	27265	24599	51864	GTTT	2	0	2	CAGC	1	0	1	GGTA	22	21	43	AATA	1309	1127	2436	ACGC	3770	3706	7476			GTCC	3	4	387	5767	5699	6170		394	394	0.0638574	9	657412	0.00059141	0.00308802	0.191518
AATA	1444	1203	2647	CATG	1	0	1	CACT	3	5	8	ACCG	13002	11002	24004	CAGA	3726	3242	6968	ACTT	3640	3833	7473			GTTC	12	7	361	9421	9306	9822		380	380	0.0386887	21	657792	0.000570396	0.00237236	0.240434
CAGA	3770	3271	7041	GACA	41	40	81	GGGA	20	12	32	ACGC	176	145	321	TCTC	4592	6596	11188	GGCT	3650	3665	7315			ACGC	38	15	220	3117	3094	3401		273	273	0.0802705	11	658065	0.000409784	0.00595443	0.0688201
TCTC	6987	9629	16616	TCAT	3	6	9	TACT	7	3	10	GTGG	35	27	62	CTCG	2536	2765	5301	GGTA	3782	3499	7281			CGTC	52	13	197	8819	8716	9096		262	262	0.0288039	15	658327	0.000393273	0.00478475	0.082193
CTCG	3591	3795	7386	CAGC	3	1	4	CACC	3	4	7	TGGG	8	19	27	TCCT	5778	6919	12697	ATAT	3747	3524	7271			TCCC	52	32	177	72167	71350	72526		261	261	0.00359871	98	658588	0.000391772	0.00769851	0.0508893
TCCT	12518	14934	27452	CACT	17	12	29	GACT	19	20	39	TCGG	12	17	29	AACT	151	151	302	CGCC	3503	3714	7217			CCCT	49	33	169	63053	62257	63377		251	251	0.00396043	73	658839	0.000376761	0.00566082	0.066556
AACT	163	164	327	GGGA	30	22	52	ATAT	5	2	7	AGAC	802	589	1391	AAGG	8741	6060	14801	CGCT	3489	3695	7184			GGTG	43	7	173	9126	9027	9366		223	223	0.0238095	17	659062	0.000334732	0.00776197	0.0431247
AAGG	8809	6088	14897	TTTC	1	0	1	GCAT	53	51	104	CGGT	5	3	8	TCTA	299	185	484	AAAA	4447	2678	7125			TGAA	44	15	161	693	680	915		220	220	0.240437	2	659282	0.000330229	0.00264029	0.125073
TCTA	402	265	667	TGTA	1	1	2	CCGA	110	113	223	GCTC	4464	4038	8502	ACCT	6695	6485	13180	TGGG	3448	3494	6942			TATT	0	2	202	2436	2002	2647		204	204	0.0770684	7	659486	0.000306213	0.00279389	0.109601
ACCT	17926	17498	35424	TACT	20	6	26	ACGT	6	3	9	TACG	15	23	38	ATAG	1336	1100	2436	CATC	3436	3475	6911			AGAT	61	15	122	1309	238	1509		198	198	0.131213	2	659684	0.000297206	0.00359744	0.0826161
ATAG	1343	1102	2445	CACC	23	20	43	ACCC	417	390	807	GTTT	4	8	12	GTCC	1744	2017	3761	CAGA	3654	3223	6877			GTGC	25	0	169	309	291	510		194	194	0.380392	7	659878	0.000291202	0.00374979	0.0776583
GTCC	2278	2500	4778	GACT	47	42	89	CATC	5	3	8	CATG	5	9	14	AAGA	3840	2863	6703	GGTT	3380	3357	6737			CAAC	5	3	179	1994	1972	2182		187	187	0.0857012	1	660065	0.000280695	0.00211072	0.132985
AAGA	4299	3141	7440	GCAC	5	20	25	CCAT	5	9	14	GACA	187	164	351	CAAA	4590	3734	8324	CAAC	3834	2884	6718			TAGA	36	10	135	484	474	667		181	181	0.271364	2	660246	0.000271689	0.00232451	0.11688
CAAA	4632	3755	8387	ATAT	7	2	9	CCCG	650	644	1294	GTTA	5	5	10	AAAC	15041	9171	24212	TCGC	3284	3393	6677			CGAA	49	7	113	541	538	710		169	169	0.238028	0	660415	0.000253676	0.00168817	0.150267
AAAC	15157	9228	24385	TGGT	3	1	4	TGCC	2	0	2	CAGC	4	5	9	CGGA	10314	9183	19497	AACG	3752	2905	6657			AGTG	29	8	125	16585	16468	16759		162	162	0.00966645	12	660577	0.000243169	0.00581795	0.0417963
CGGA	10375	9211	19586	GCAT	169	171	340	GCCG	462	452	914	CACT	67	58	125	TAAA	40	48	88	AAGA	3787	2848	6635			AGTA	26	10	124	18341	18244	18527		160	160	0.00863604	26	660737	0.000240167	0.00144618	0.16607
TAAA	41	51	92	CCGA	653	533	1186	CGAG	4	3	7	TCAT	24	25	49	GTGC	1958	2060	4018	ATCG	3564	3044	6608			TGTG	39	6	115	15651	15483	15841		160	160	0.0101004	30	660897	0.000240167	0.00972361	0.0246993
GTGC	1967	2069	4036	ACGT	14	15	29	AGGG	24	9	33	GGGA	99	78	177	TGAT	13	15	28	CGAA	3608	2906	6514			ACAG	21	8	128	8046	8012	8218		157	157	0.0191044	15	661054	0.000235664	0.00356319	0.0661383
TGAT	14	15	29	ACCC	4823	4460	9283	TCTG	32	16	48	TGTA	1	1	2	AGAT	922	627	1549	GTCG	3097	3058	6155			TGTA	31	12	113	17508	17316	17709		156	156	0.00880908	45	661210	0.000234163	0.00257607	0.090899
AGAT	927	632	1559	CATC	6	9	15	GCAG	4	5	9	TTTC	8	1	9	GAGG	1088	880	1968	TCGG	2850	3214	6064			CTGT	27	7	116	1579	1566	1732		150	150	0.0866051	3	661360	0.000225156	0.00307165	0.0733015
GAGG	1096	885	1981	CCAT	206	179	385	CTAA	7	2	9	TACT	62	62	124	TACN	1	#N/A	#N/A	GGAA	3382	2627	6009			GTTT	28	14	88	24212	23902	24385		130	130	0.00533115	43	661490	0.000195135	0.00332069	0.0587635
TACN	1	#N/A	#N/A	ATGA	1	0	1	GGCC	11	6	17	TGTT	5	2	7	CTAC	752	703	1455	AGTC	2876	3034	5910			GCGA	17	6	106	6371	6677	6509		129	129	0.0198187	9	661619	0.000193634	0.00447653	0.0432555
CTAC	767	708	1475	CCCG	6272	6067	12339	TGTC	3	2	5	CACC	100	73	173	TGCG	6880	8897	15777	GGAC	3047	2652	5699			TTAG	22	9	92	17754	17500	17901		123	123	0.00687112	24	661742	0.000184628	0.00274983	0.0671417
TGCG	7081	9141	16222	TGCC	8	1	9	CGTA	32	18	50	GACT	312	243	555	CCAG	1561	1515	3076	GCAG	2851	2688	5539			TCGC	13	4	104	3451	3409	3575		121	121	0.0338462	3	661863	0.000181626	0.00626215	0.0290038
CCAG	2184	2088	4272	TGCT	2	1	3	CTAT	1	5	6	TTGC	3	1	4	TAAT	352	287	639	ATGC	2838	2430	5268			TTGC	28	6	86	7609	7562	7741		120	120	0.0155019	12	661983	0.000180125	0.00348236	0.051725
TAAT	355	289	644	GCCG	4823	4389	9212	AAAT	1	0	1	ATAT	22	9	31	GACC	96	134	230	TCGA	2812	2436	5248			GTCG	18	16	81	31219	10532	31372		115	115	0.00366569	38	662098	0.00017262	0.00576759	0.0299293
GACC	123	167	290	AAGC	1	3	4	GGCA	18	12	30	GCAC	76	93	169	CAGG	5990	5307	11297	CTCG	2498	2747	5245			TATG	24	12	75	20544	20354	20706		111	111	0.00536076	51	662209	0.000166616	0.00294398	0.0565954
CAGG	6055	5343	11398	CGAG	4	3	7	AACA	22	9	31	GCAT	986	840	1826	TCGC	2959	3412	6371	CCGT	2476	2762	5238			ACCC	16	8	74	16410	16260	16557		98	98	0.00591895	49	662307	0.000147102	0.00436623	0.0336909
TCGC	3030	3479	6509	TCTG	84	86	170	GAGC	2	0	2	CCGA	2290	2063	4353	AGCA	2787	2221	5008	GGGC	2703	2460	5163			GCCG	22	7	68	26103	23981	26235		97	97	0.00369735	35	662404	0.000145601	0.00906159	0.0160679
AGCA	3091	2383	5474	AGGG	31	18	49	CATT	5	2	7	ACCC	11491	10578	22069	TGAC	350	291	641	AGTA	2938	2223	5161			GATG	15	8	73	6982	6911	7090		96	96	0.0135402	12	662500	0.0001441	0.0051184	0.0281533
TGAC	353	296	649	TAGA	4	1	5	CGTG	5	5	10	ACGT	324	258	582	ATTA	344	282	626	CCAC	2636	2505	5141			GAAC	14	7	73	4725	4672	4826		94	94	0.0194778	7	662594	0.000141098	0.0027327	0.0516331
ATTA	349	283	632	GCAG	36	44	80	ATAC	1	3	4	CATC	26	47	73	TTTT	20	20	40	TACG	2576	2512	5088			AATG	19	7	62	16151	16007	16306		88	88	0.00539679	67	662682	0.000132092	0.00288404	0.0458008
TTTT	22	22	44	GGCC	45	29	74	GAAC	5	2	7	CCAT	157	161	318	CCTC	43976	50645	94621	CTCC	2322	2746	5068			CGTT	22	4	60	6728	6657	6829		86	86	0.0125934	15	662768	0.00012909	0.00644598	0.0200264
CCTC	63747	72096	135843	CTAA	14	8	22	AAGT	2	0	2	ATGA	1	1	2	AAAG	108	67	175	AATC	2662	2350	5012			CCAC	15	8	62	18549	18414	18649		85	85	0.00455789	15	662853	0.000127589	0.00324464	0.0393228
AAAG	110	68	178	TTTA	1	0	1	CCAC	45	33	78	AATT	2	3	5	TCCA	4143	4424	8567	AGCA	2762	2210	4972			GTGT	15	0	69	232	224	316		84	84	0.265823	0	662937	0.000126088	0.00426601	0.0295563
TCCA	11510	11686	23196	TGTC	4	5	9	TCCG	303	298	601	CCCG	16579	15510	32089	CGCC	3541	3741	7282	ACGG	2649	2274	4923			GACG	18	7	58	4836	4777	4926		83	83	0.0168494	7	663020	0.000124586	0.00546239	0.0228081
CGCC	4093	4207	8300	CGTA	62	43	105	TACA	12	0	12	TGCC	20	18	38	TTCG	284	257	541	CGTC	2323	2454	4777			CCTG	9	6	67	11297	11147	11398		82	82	0.00719424	19	663102	0.000123085	0.00679399	0.0181168
TTCG	372	338	710	CTAT	1	1	2	CTTG	6	2	8	TGCT	12	3	15	AGAG	1363	1003	2366	GTTC	2046	2626	4672			GCAG	15	11	54	21042	20814	21157		80	80	0.00378125	35	663182	0.000120083	0.00545408	0.0220172
AGAG	1370	1006	2376	AAAT	2	4	6	CCTT	29	51	80	GCCG	11703	10720	22423	CCTG	13522	14780	28302	CCTA	2447	2196	4643			GATC	27	8	44	15871	15690	15968		79	79	0.00494739	18	663261	0.000118582	0.00427936	0.0277103
CCTG	18617	20036	38653	GGCA	79	55	134	GCGC	22	9	31	AAGC	6	6	12	GCTA	10400	8655	19055	AGGT	3441	1080	4521			CCCG	22	14	42	25091	24839	25208		78	78	0.00309426	39	663339	0.000117081	0.00793018	0.014764
GCTA	13582	11136	24718	AACA	35	21	56	GATC	2	6	8	CGAG	13	14	27	TACC	385	389	774	GGCA	2341	2050	4391			GACA	9	5	63	17993	17795	18093		77	77	0.00425579	23	663416	0.00011558	0.0013724	0.0842179
TACC	415	432	847	GAGC	4	3	7	CTGG	2	1	3	TCTG	374	416	790	TCTT	688	961	1649	CGAT	2180	2099	4279			TCCG	10	17	47	19497	19338	19586		74	74	0.00377821	15	663490	0.000111077	0.00919983	0.0120738
TCTT	1191	1608	2799	CATT	11	8	19	ATAA	1	0	1	AGGG	94	75	169	CTGA	303	270	573	TTGT	1918	2341	4259			CCTT	19	7	47	14801	14390	14897		73	73	0.00490032	23	663563	0.000109576	0.00485727	0.0225592
CTGA	320	283	603	ATTT	1	0	1	TTCT	8	15	23	TAGA	2	4	6	CAGT	111	60	171	ACGT	2184	2027	4211			CAAG	17	8	47	8946	8892	9060		72	72	0.00794702	42	663635	0.000108075	0.00312176	0.0346199
CAGT	116	62	178	CGTG	1	7	8	CGTC	4	3	7	TTAT	2	0	2	GGAA	3403	2646	6049	GTGC	1925	2041	3966			CACG	8	10	52	12121	12052	12205		70	70	0.00573535	14	663705	0.000105073	0.00391876	0.0268128
GGAA	3451	2655	6106	AATG	1	0	1	ACGG	1	0	1	GCAG	273	185	458	CAAC	3894	2904	6798	CAGC	1967	1998	3965			GGTA	10	6	53	774	763	847		69	69	0.081464	4	663774	0.000103572	0.00196089	0.0528189
CAAC	3915	2920	6835	ATAC	5	7	12	CCCA	419	400	819	TAGT	3	0	3	AGTG	137	95	232	GAGA	2229	1627	3856			TACC	11	8	43	7946	7281	8029		62	62	0.00772201	21	663836	9.30646e-05	0.00217468	0.0427946
AGTG	140	95	235	GAAC	8	4	12	AATA	2	0	2	GTAG	2	1	3	CTAG	205	141	346	AGCT	1978	1689	3667			GACC	12	2	47	9727	9637	9805		61	61	0.00622132	17	663897	9.15635e-05	0.00463391	0.0197594
CTAG	206	146	352	CCAC	140	139	279	TCTC	94	144	238	GGCC	312	277	589	TAGG	348	304	652	CGGT	1724	1835	3559			AATC	20	3	37	9575	9483	9659		60	60	0.00621182	24	663957	9.00625e-05	0.00155874	0.0577791
TAGG	358	305	663	TCCG	2566	2454	5020	CTCG	41	42	83	CTAA	52	40	92	CAAG	241	224	465	CCAA	1878	1675	3553			TCTG	13	4	43	6968	6877	7041		60	60	0.00852152	13	664017	9.00625e-05	0.00522971	0.0172213
CAAG	243	225	468	CTTG	12	5	17	CAGA	4	0	4	TTTA	3	2	5	GCTT	4337	4703	9040	GTGT	1743	1728	3471			GTGA	9	4	47	327	325	387		60	60	0.155039	0	664077	9.00625e-05	0.00181609	0.0495913
GCTT	7465	7681	15146	TACA	13	18	31	AGAA	1	0	1	CGTA	1107	999	2106	CGAT	2203	2130	4333	GGCC	1653	1788	3441			GGTC	9	3	47	230	222	290		59	59	0.203448	1	664136	8.85615e-05	0.00397743	0.022266
CGAT	2225	2141	4366	CCTT	296	385	681	TCCT	205	253	458	TGTC	42	21	63	ATCA	1270	1103	2373	GCGA	1752	1657	3409			ATGA	9	0	49	368	360	428		58	58	0.135514	2	664194	8.70604e-05	0.000846856	0.102804
ATCA	1814	1528	3342	GCGC	51	38	89	ACTC	107	108	215	CTAT	6	11	17	GTTC	2079	2646	4725	GTCT	1783	1558	3341			TCGA	7	7	42	5285	5248	5384		56	56	0.0104012	43	664250	8.40583e-05	0.00327461	0.0256697
GTTC	2132	2694	4826	GATC	21	6	27	GACG	6	7	13	TATA	4	0	4	ATCT	598	711	1309	ATGG	1714	1561	3275			CGTA	11	5	38	5150	5088	5211		54	54	0.0103627	7	664304	8.10563e-05	0.00222454	0.0364373
ATCT	693	816	1509	CTGG	5	2	7	AAGG	5	2	7	TAAC	2	2	4	AGTC	2916	3050	5966	TGGA	1695	1531	3226			TAAG	4	7	43	2067	2033	2125		54	54	0.0254118	4	664358	8.10563e-05	0.00289235	0.0280243
AGTC	2962	3061	6023	ATAA	1	0	1	ACCT	242	222	464	AAAT	4	13	17	TGGC	1771	1275	3046	CTTC	1509	1620	3129			TCCT	12	10	30	12372	9697	12444		52	52	0.00417872	20	664410	7.80542e-05	0.00717095	0.0108848
TGGC	1786	1284	3070	TTCT	43	43	86	CGCA	27	31	58	GGCA	273	235	508	TTAG	22	20	42	GCGT	1455	1639	3094			TTTG	9	8	35	8324	8260	8387		52	52	0.00620007	11	664462	7.80542e-05	0.0047704	0.0163622
TTAG	23	20	43	TATT	2	2	4	TCTA	8	2	10	AACA	1430	1039	2469	GGGC	2752	2469	5221	CCAG	1546	1506	3052			CCAG	7	3	42	7534	7483	7590		52	52	0.00685112	4	664514	7.80542e-05	0.00414715	0.0188211
GGGC	2761	2483	5244	CGTC	13	5	18	ATAG	1	0	1	GAGC	9	6	15	CCCC	13426	15091	28517	TGGC	1757	1269	3026			GAAG	11	2	38	3170	3129	3230		51	51	0.0157895	9	664565	7.65531e-05	0.00440602	0.0173747
CCCC	32799	34917	67716	ACGG	4	2	6	GTCC	11	19	30	TGAA	1	0	1	ATGC	2897	2449	5346	CCTT	1397	1537	2934			GGCA	9	2	38	319	313	368		49	0	0	0	664614	7.3551e-05	0.00322828	0.0227834
ATGC	2924	2463	5387	CCCA	5295	4671	9966	GATT	2	1	3	CATT	32	30	62	TGCA	38	32	70	TAGC	1385	1500	2885			ATAT	9	7	31	7334	7271	7442		47	0	0	61	664661	7.0549e-05	0.00138196	0.0510498
TGCA	60	34	94	CAGA	7	6	13	AGGT	3	1	4	ATTT	1	3	4	CGCT	3523	3716	7239	AGCC	1439	1442	2881			GCCT	11	5	30	13976	13864	14040		46	0	0	18	664707	6.90479e-05	0.00598012	0.0115462
CGCT	3921	4041	7962	TCTC	562	654	1216	CGTT	1	2	3	CGTG	24	28	52	GGGG	5783	5339	11122	AAAT	1642	1188	2830			CTCG	7	7	27	8041	7962	8110		41	0	0	28	664748	6.15427e-05	0.0019206	0.0320435
GGGG	5818	5360	11178	CTCG	191	181	372	AAGA	2	1	3	ATAC	13	5	18	GGGT	8391	8019	16410	ATAC	1434	1237	2671			CCGA	5	6	29	6139	6064	6191		40	0	0	12	664788	6.00417e-05	0.00413935	0.0145051
GGGT	8481	8076	16557	ACAC	5	10	15	CAAA	2	6	8	AATG	23	14	37	CGCG	21316	21007	42323	ATTG	1387	1261	2648			AACC	2	6	31	6808	6737	6850		39	0	0	3	664827	5.85406e-05	0.00232703	0.0251568
CGCG	22666	22148	44814	AGAA	2	1	3	GTCA	55	42	97	GAAC	200	161	361	AGCT	2032	1697	3729	AAGT	1369	1179	2548			TTCG	6	5	27	6576	6514	6629		38	0	0	15	664865	5.70396e-05	0.00415571	0.0137256
AGCT	2343	1955	4298	TCCT	1785	2197	3982	CACG	19	13	32	AAGT	4	4	8	GCCC	18286	20744	39030	TGTG	1311	1235	2546			CATT	1	0	37	694	685	733		38	0	0	1	664903	5.70396e-05	0.00169875	0.0335774
GCCC	37467	40248	77715	ACTC	856	780	1636	AAAC	11	3	14	CCAC	728	607	1335	GTCG	3151	3066	6217	TATT	1276	1267	2543			CTGA	8	0	30	165	164	203		38	0	0	0	664941	5.70396e-05	0.00138196	0.0412743
GTCG	4335	4020	8355	GACG	28	24	52	GCCT	463	472	935	TCGT	11	7	18	TTCA	331	362	693	ATAG	1328	1090	2418			CCCC	9	0	28	11122	10994	11178		37	0	0	19	664978	5.55385e-05	0.0064359	0.00862949
TTCA	434	481	915	ACGA	2	2	4	AGCC	5	3	8	TCCG	6924	6982	13906	AGTT	113	93	206	GAAA	1318	1075	2393			TCAC	10	3	23	7771	7664	7817		36	0	0	10	665014	5.40375e-05	0.00462485	0.0116842
AGTT	116	94	210	AAGG	15	4	19	CGGA	7	10	17	CTTG	22	25	47	CCGC	7604	7564	15168	ATCA	1247	1096	2343			GATT	12	4	20	6486	5012	6530		36	0	0	8	665050	5.40375e-05	0.00254712	0.0212152
CCGC	9556	9428	18984	ACCT	3147	3106	6253	GGCT	14	16	30	TACA	65	48	113	GATA	1538	1241	2779	AGAG	1333	997	2330			GACT	7	1	27	5966	5910	6023		35	0	0	22	665085	5.25365e-05	0.00342973	0.015318
GATA	1564	1255	2819	CGCA	108	81	189	GTGC	1	0	1	CCTT	720	858	1578	CCAA	1918	1686	3604	TAAG	1185	1128	2313			CCCA	5	2	27	7035	6942	7085		34	0	0	16	665119	5.10354e-05	0.00243783	0.0209348
CCAA	3594	2998	6592	TCTA	20	16	36	GCGA	3	1	4	GCGC	281	255	536	TTGG	7716	6954	14670	ACGA	1266	981	2247			TACT	5	4	25	5527	5161	5580		34	0	0	19	665153	5.10354e-05	0.00232753	0.0219268
TTGG	8460	7729	16189	GTAC	1	0	1	TGAT	1	0	1	GATC	23	21	44	CGGG	11909	13182	25091	GATA	1246	974	2220			GTAT	12	4	18	2708	2671	2743		34	0	0	1	665187	5.10354e-05	0.00282839	0.018044
CGGG	11979	13229	25208	GTCC	120	106	226	TGCG	5	9	14	CTGG	20	22	42	AGGA	7096	5276	12372	GCTG	1069	1086	2155			ACCT	7	4	21	4566	4521	4608		32	0	0	10	665219	4.80333e-05	0.00290897	0.0165121
AGGA	7144	5300	12444	GATT	12	8	20	CTCA	91	112	203	ATAA	4	5	9	AACC	10664	10180	20844	CTTA	1107	926	2033			GCAT	5	3	23	5346	5268	5387		31	0	0	10	665250	4.65323e-05	0.0025801	0.0180351
AACC	11209	10654	21863	AGGT	5	2	7	CCAG	28	21	49	TTCT	225	217	442	CACA	8571	7080	15651	TTCT	926	1102	2028			GTTG	7	4	19	6798	6718	6835		30	0	0	7	665280	4.50313e-05	0.00453067	0.00993921
CACA	8684	7157	15841	CAAA	5	4	9	ATGG	2	0	2	TATT	8	3	11	ACTG	5911	5822	11733	AATA	1068	934	2002			TCGT	4	0	24	2283	2247	2313		28	0	0	2	665308	4.20292e-05	0.00764764	0.0054957
ACTG	7644	7460	15104	CGTT	4	4	8	CTTC	2	0	2	ACGG	589	522	1111	GCCA	15678	14454	30132	GTTG	1057	915	1972			TCAG	7	3	17	573	568	603		27	0	0	3	665335	4.05281e-05	0.00350124	0.0115753
GCCA	33541	29355	62896	AAGA	6	2	8	GCTG	45	33	78	CGTC	40	18	58	TCAC	170	157	327	ACTA	1123	844	1967			ATCG	1	2	22	4333	4279	4366		25	0	0	8	665360	3.7526e-05	0.00299283	0.0125387
TCAC	197	190	387	CACG	44	35	79	GACC	1	2	3	CCCA	11195	9891	21086	CTGT	3648	4398	8046	GTCC	864	1079	1943			GATA	4	0	21	1057	1037	1083		25	0	0	1	665385	3.7526e-05	0.00362514	0.0103516
CTGT	3751	4467	8218	GTCA	274	259	533	CAGG	2	4	6	CAGA	21	22	43	GGTA	4123	3823	7946	GAGG	1057	875	1932			ATAG	2	6	17	351	346	376		25	0	0	0	665410	3.7526e-05	0.0015746	0.0238321
GGTA	4176	3853	8029	AAAC	18	10	28	TCGC	5	1	6	TCTC	1710	2230	3940	GTGG	8692	9857	18549	AGAC	1028	859	1887			GCTC	7	2	15	8061	7985	8094		24	0	0	9	665434	3.6025e-05	0.00405927	0.00887475
GTGG	8757	9892	18649	GCCT	3188	3457	6645	GGCG	34	47	81	CTCG	817	805	1622	TGGG	3511	3524	7035	ATCC	943	942	1885			ACAA	4	0	20	4305	4259	4333		24	0	0	4	665458	3.6025e-05	0.0018861	0.0191003
TGGG	3535	3550	7085	AGCC	24	17	41	AGCA	11	1	12	AATA	129	73	202	GCTC	8474	7151	15625	AGAA	1294	502	1796			ATTT	6	1	17	3048	2830	3077		24	0	0	5	665482	3.6025e-05	0.00158946	0.0226649
GCTC	14953	13190	28143	CGGA	9	1	10	GTGA	1	2	3	AGAA	5	6	11	CGGT	1730	1848	3578	TCTT	678	958	1636			TGCA	6	1	17	70	68	94		24	0	0	0	665506	3.6025e-05	0.00165166	0.0218114
CGGT	1746	1857	3603	GGCT	59	89	148	TGAC	1	0	1	ACAC	26	43	69	TACG	2618	2532	5150	ACAG	814	752	1566			AACG	8	3	12	1186	1169	1214		23	0	0	5	665529	3.4524e-05	0.00357553	0.00965562
TACG	2649	2562	5211	GCGA	7	6	13	ACAG	2	5	7	TCCT	4735	5555	10290	CATG	446	403	849	AGAT	913	621	1534			TTCC	1	4	17	6049	6009	6106		22	0	0	35	665551	3.30229e-05	0.00245067	0.0134751
CATG	457	413	870	AGAT	1	0	1	ATTG	2	0	2	AACT	11	10	21	TCAT	187	181	368	CTAC	710	693	1403			GCTA	2	1	19	2917	2885	2948		22	0	0	9	665573	3.30229e-05	0.00224242	0.0147265
TCAT	216	212	428	GGAG	2	0	2	CCTC	776	833	1609	ACTC	2253	1943	4196	TACT	9248	9093	18341	TTTG	579	781	1360			CAAT	10	2	10	2659	2648	2694		22	0	0	13	665595	3.30229e-05	0.00214144	0.0154209
TACT	9356	9171	18527	TGCG	36	50	86	AAAG	1	0	1	GACG	123	74	197	TGTT	273	315	588	TCTG	662	695	1357			AGTT	0	0	21	302	293	327		21	0	0	4	665616	3.15219e-05	0.00286239	0.0110124
TGTT	279	317	596	CTCA	506	492	998	CCGG	62	64	126	ACGA	15	9	24	GACT	8638	8297	16935	GATG	642	603	1245			ACAC	3	6	11	3718	3471	3740		20	0	0	2	665636	3.00208e-05	0.00300945	0.00997553
GACT	9028	8608	17636	ATGG	8	0	8	TCCA	250	247	497	AAGG	30	17	47	TTGC	210	171	381	CGTT	546	623	1169			CCAT	8	2	10	3328	3275	3354		20	0	0	6	665656	3.00208e-05	0.0024829	0.012091
TTGC	213	172	385	CCAG	101	106	207	CCGT	111	114	225	ACCT	7808	7679	15487	GCAC	138	171	309	TATA	588	563	1151			TATC	3	2	15	2779	2220	2819		20	0	0	20	665676	3.00208e-05	0.00230537	0.0130221
GCAC	220	290	510	CTTC	6	5	11	GCAA	4	2	6	CGCA	656	516	1172	ACCC	13657	13118	26775	TTTC	548	592	1140			CTTA	2	3	15	2311	2313	2348		20	0	0	17	665696	3.00208e-05	0.000870275	0.0344958
ACCC	30477	28567	59044	GCTG	190	232	422	ACAT	26	13	39	TCTA	73	62	135	ACGT	2240	2071	4311	AAGC	592	449	1041			AGCA	3	0	15	344	93	363		18	0	0	1	665714	2.70188e-05	0.00217871	0.0124013
ACGT	2591	2348	4939	TAAT	2	0	2	CGCC	220	242	462	GTAC	3	3	6	CATC	3486	3496	6982	TATC	465	572	1037			GAAT	7	1	10	313	309	332		18	0	0	1	665732	2.70188e-05	0.00270047	0.0100052
CATC	3534	3556	7090	TATC	3	1	4	TTCG	3	4	7	TTGA	4	1	5	CCCG	15389	16144	31533	GTAC	478	557	1035			ACGA	0	0	18	208	202	229		18	0	0	3	665750	2.70188e-05	0.00281832	0.00958683
CCCG	38948	38391	77339	GACC	5	4	9	CCTG	1039	1049	2088	ATAG	4	2	6	ATGA	153	63	216	TGAA	559	474	1033			GCCC	0	4	13	5221	5163	5244		17	0	0	6	665767	2.55177e-05	0.00623798	0.0040907
ATGA	155	64	219	CAGG	4	5	9	GTCT	23	14	37	GTCC	398	355	753	GCCG	22912	23085	45997	TGGT	505	526	1031			GCCA	2	2	13	3046	3026	3070		17	0	0	7	665784	2.55177e-05	0.0028712	0.00888747
GCCG	39954	38675	78629	GGCG	154	132	286	TGGA	1	0	1	GATT	20	17	37	AAGC	907	691	1598	GAAT	556	430	986			CATG	1	2	14	849	828	870		17	0	0	4	665801	2.55177e-05	0.00316507	0.00806229
AAGC	916	702	1618	TCGC	8	9	17	GCTA	100	97	197	AGGT	14	7	21	AGGG	34512	28541	63053	ACAA	538	373	911			TCCA	4	1	11	3273	3226	3292		16	0	0	3	665817	2.40167e-05	0.00294574	0.00815302
AGGG	34717	28660	63377	GATG	1	1	2	TACC	5	1	6	CGTT	7	5	12	GCAG	2901	2708	5609	TGTA	421	442	863			GCTT	4	0	12	1598	1041	1618		16	0	0	4	665833	2.40167e-05	0.00440551	0.0054515
GCAG	3226	2942	6168	AGCA	37	26	63	CGAA	4	1	5	CAAA	25	10	35	TTAT	208	208	416	CATG	431	397	828			AATA	4	0	11	2563	2543	2581		15	0	0	3	665848	2.25156e-05	0.00169371	0.0132937
TTAT	210	208	418	GTGA	6	4	10					AAGA	446	274	720	TAGA	59	39	98	ATAA	454	349	803			TTCT	3	1	11	1083	1796	1100		15	0	0	2	665863	2.25156e-05	0.00280447	0.00802848
TAGA	65	44	109	TTGT	2	2	4					GTCA	1110	977	2087	TAGT	22	21	43	TACC	377	386	763			GCTG	4	1	9	4017	3965	4040		14	0	0	9	665877	2.10146e-05	0.0072392	0.00290289
TAGT	25	21	46	ATTG	2	8	10					CACG	159	164	323	CTAA	10177	7577	17754	AATG	375	310	685			AAAC	2	0	12	176	174	191		14	0	0	1	665891	2.10146e-05	0.0024411	0.00860865
CTAA	10271	7630	17901	ACAG	14	13	27					AAAC	54	34	88	GGCC	1676	1805	3481	TTCA	320	360	680			GCAC	0	1	12	4018	3966	4036		13	0	0	5	665904	1.95135e-05	0.00431108	0.00452637
GGCC	2051	2117	4168	CCTC	3810	4135	7945					TTTG	9	1	10	TATG	128	83	211	GGTG	329	340	669			TTGA	5	0	8	83	78	99		13	0	0	3	665917	1.95135e-05	0.00169321	0.0115246
TATG	129	86	215	AAAG	1	0	1					GCCT	7793	7983	15776	TTTA	30	32	62	TAAT	353	284	637			TCTC	0	1	11	3880	3856	3902		12	0	0	10	665929	1.80125e-05	0.00376767	0.00478081
TTTA	35	34	69	CCGG	223	247	470					AGCC	213	191	404	CGTA	69004	55812	124816	TAGG	337	295	632			ACCG	0	3	8	3578	3559	3603		11	0	0	14	665940	1.65115e-05	0.00718581	0.00229779
CGTA	70396	56901	127297	TCCA	1790	1702	3492					CGGA	31	16	47	CTAT	174	177	351	ATTA	341	280	621			TTAT	1	1	9	807	803	821		11	0	0	3	665951	1.65115e-05	0.00243052	0.00679337
CTAT	182	194	376	CCGT	576	538	1114					GGCT	381	381	762	TAAC	194	188	382	TGTT	273	315	588			TCTA	5	0	6	98	96	109		11	0	0	0	665962	1.65115e-05	0.00137315	0.0120245
TAAC	197	190	387	GCAA	11	17	28					GTGC	3	9	12	AAAT	1771	1277	3048	CTGA	303	265	568			ACTT	0	2	8	2563	2548	2577		10	0	0	4	665972	1.50104e-05	0.00179822	0.0083474
AAAT	1781	1296	3077	ACAT	49	54	103					GCGA	44	60	104	TGAG	20	38	58	TTCG	282	256	538			CAAA	0	0	10	1385	1360	1396		10	0	0	1	665982	1.50104e-05	0.00143308	0.0104742
TGAG	21	40	61	CGCC	53	37	90					AGAT	3	3	6	AACA	19238	12812	32050	GGAT	271	222	493			GAAA	1	0	9	1153	1140	1165		10	0	0	2	665992	1.50104e-05	0.00152953	0.00981376
AACA	20768	13888	34656	TTCG	23	26	49					GAGG	5	2	7	GAGC	3795	4266	8061	TCTA	289	185	474			CCTA	3	1	6	652	632	663		10	0	0	1	666002	1.50104e-05	0.00105964	0.0141656
GAGC	3817	4277	8094	CCTG	825	878	1703					CTAC	2	5	7	CATT	8054	8097	16151	CAAG	233	222	455			TAAC	0	0	10	153	150	163		10	0	0	0	666012	1.50104e-05	0.0017816	0.00842527
CATT	8167	8139	16306	GTCT	167	162	329					TGCG	141	179	320	TGAA	569	480	1049	TTAT	206	204	410			ATTC	0	0	8	999	986	1009		8	0	0	2	666020	1.20083e-05	0.00142779	0.00841041
TGAA	572	480	1052	TGGA	3	1	4					CTCA	1756	1823	3579	CGTG	5923	6198	12121	GGAG	185	207	392			GTAA	0	0	8	127	125	135		8	0	0	0	666028	1.20083e-05	0.00184782	0.00649864
CGTG	5964	6241	12205	GCTA	615	442	1057					ATGG	6	4	10	AAGT	1379	1184	2563	TAAC	188	188	376			CTAT	0	1	6	2436	2418	2445		7	0	0	2	666035	1.05073e-05	0.00141747	0.00741271
AAGT	1387	1190	2577	TACC	2	8	10					CCAG	474	443	917	TCCG	7402	8324	15726	TTGC	204	171	375			CTCT	0	0	7	2366	2330	2376		7	0	0	3	666042	1.05073e-05	0.00171058	0.00614252
TCCG	17213	18066	35279	CGAA	6	0	6					CTTC	21	17	38	CNTG	1	#N/A	#N/A	TCAT	179	181	360			CCTC	0	0	7	1968	1932	1981		7	0	0	6	666049	1.05073e-05	0.00305301	0.00344161
CNTG	1	#N/A	#N/A									GCTG	592	562	1154	ATGT	31	41	72	CTAT	170	176	346			ATCT	1	0	6	1549	1534	1559		7	0	0	3	666056	1.05073e-05	0.00125505	0.00837202
ATGT	31	41	72									TATC	7	14	21	GCGC	4973	5674	10647	CTAG	203	140	343			GTAG	0	0	7	1455	1403	1475		7	0	0	13	666063	1.05073e-05	0.00385681	0.00272435
GCGC	5334	5980	11314									CAGG	43	24	67	CCTT	1412	1541	2953	TCAC	168	157	325			CATC	2	0	5	1253	1245	1264		7	0	0	4	666070	1.05073e-05	0.00125757	0.00835525
CCTT	2465	2838	5303									GACC	21	26	47	GATC	8285	7586	15871	GTAT	169	147	316			GTAC	1	0	6	1046	1035	1054		7	0	0	1	666077	1.05073e-05	0.00160583	0.00654322
GATC	8344	7624	15968									GGCG	649	556	1205	CTGG	3311	4223	7534	TGCC	157	156	313			GTCA	0	1	6	641	100	649		7	0	0	1	666084	1.05073e-05	0.001422	0.00738908
CTGG	3341	4249	7590									TCGC	51	55	106	TTCT	939	1110	2049	GAGT	151	159	310			AACA	0	0	7	588	588	596		7	0	0	1	666091	1.05073e-05	0.00115785	0.00907484
TTCT	1215	1388	2603									GATG	1	4	5	ATAA	457	350	807	ATTC	156	153	309			ATAC	0	0	7	320	316	330		7	0	0	3	666098	1.05073e-05	0.00135074	0.00777892
ATAA	466	355	821									AGCA	232	134	366	AGAA	574	509	1083	AACT	146	147	293			ACTC	3	1	2	316	310	323		6	0	0	1	666104	9.00625e-06	0.00267302	0.00336931
AGAA	584	516	1100									GTGA	10	13	23	ACAC	104	128	232	GCAC	132	159	291			TAAA	1	0	5	62	60	69		6	0	0	1	666110	9.00625e-06	0.000619718	0.0145328
ACAC	135	181	316									TTGT	12	8	20	GACG	4696	4123	8819	ATCT	117	121	238			CACC	0	0	5	685	669	693		5	0	0	3	666115	7.50521e-06	0.00278558	0.0026943
GACG	4865	4231	9096									TGAC	1	5	6	ACTC	4168	4300	8468	AGTG	136	94	230			ATCC	2	0	3	504	493	509		5	0	0	0	666120	7.50521e-06	0.00156856	0.00478478
ACTC	7400	7134	14534									TTAC	1	7	8	ACGA	1293	990	2283	ACAC	98	126	224			AAAT	1	0	4	222	217	228		5	0	0	1	666125	7.50521e-06	0.00177102	0.00423779
ACGA	1311	1002	2313									ATTA	1	1	2	CGCA	9095	7618	16713	GACC	91	131	222			AATT	0	0	5	206	204	215		5	0	0	4	666130	7.50521e-06	0.00129937	0.00577604
CGCA	9895	8250	18145									ATTG	2	8	10	GTAC	484	562	1046	ATTT	65	152	217			ACTG	1	1	3	171	166	178		5	0	0	2	666135	7.50521e-06	0.00329249	0.00227949
GTAC	489	565	1054									ACAG	51	65	116	TTGA	39	49	88	ATGA	149	63	212			TCAA	0	0	5	88	84	93		5	0	0	0	666140	7.50521e-06	0.0012412	0.00604674
TTGA	43	50	93									TTTT	2	2	4	GATT	5048	4527	9575	TATG	125	82	207			CACA	2	2	0	2587	2546	2598		4	0	0	7	666144	6.00417e-06	0.000989384	0.00606859
GATT	5102	4557	9659									CCTC	15070	16442	31512	AGGT	3474	1092	4566	AGTT	113	92	205			TATA	0	0	4	1178	1151	1184		4	0	0	2	666148	6.00417e-06	0.000722963	0.00830495
AGGT	3506	1102	4608									CCGG	1857	1756	3613	CGTT	554	632	1186	AATT	103	101	204			ACCA	4	0	0	1042	1031	1049		4	0	0	3	666152	6.00417e-06	0.0011722	0.00512213
CGTT	570	644	1214									TCCA	5304	5304	10608	CACG	37045	32886	69931	TCGT	91	111	202			TACA	2	0	2	877	863	881		4	0	0	0	666156	6.00417e-06	0.000544174	0.0110335
CACG	37386	33115	70501									CCGT	1709	1773	3482	GTCA	5143	5193	10336	CCAT	91	98	189			GTTA	0	0	4	382	376	387		4	0	0	1	666160	6.00417e-06	0.00115609	0.00519353
GTCA	6595	6473	13068									GCAA	44	42	86	GCCT	10654	11519	22173	GTTT	79	95	174			GCAA	0	0	4	381	375	385		4	0	0	0	666164	6.00417e-06	0.00157007	0.00382414
GCCT	22125	23450	45575									ACAT	263	213	476	AGCC	1447	1454	2901	AAAG	106	66	172			AAAA	0	0	4	40	38	44		4	0	0	0	666168	6.00417e-06	0.000511186	0.0117456
AGCC	1693	1665	3358									CGCC	267	185	452	TTTG	593	792	1385	CAGT	108	58	166			CTAG	0	0	3	346	343	352		3	0	0	3	666171	4.50313e-06	0.00224217	0.00200838
TTTG	603	793	1396									GAAT	3	5	8	GGCT	3722	3693	7415	TCAG	71	93	164			TCAT	1	0	2	216	212	219		3	0	0	0	666174	4.50313e-06	0.00390012	0.00115461
GGCT	4186	4181	8367									TTCG	62	51	113	GCGA	1789	1662	3451	GTTA	84	66	150			CTTC	0	0	3	128	127	134		3	0	0	3	666177	4.50313e-06	0.00126991	0.00354603
GCGA	1846	1729	3575									AGAG	5	2	7	GGAG	192	211	403	GAAG	67	60	127			TTAC	0	0	3	94	93	98		3	0	0	1	666180	4.50313e-06	0.00124019	0.00363099
GGAG	195	212	407									CCTG	3198	3317	6515	CTCA	8152	8100	16252	TTAC	54	71	125			CTAC	0	0	3	84	85	87		3	0	0	0	666183	4.50313e-06	0.00113921	0.00395284
CTCA	10522	10534	21056									GTAT	2	5	7	ATGG	1761	1567	3328	TGAC	53	47	100			ACTA	0	0	3	43	43	46		3	0	0	0	666186	4.50313e-06	0.00132102	0.00340881
ATGG	1782	1572	3354									GTCT	479	500	979	CTTC	1541	1629	3170	TAGA	57	39	96			ATTA	2	0	0	639	637	644		2	0	0	3	666188	3.00208e-06	0.000443951	0.0067622
CTTC	1577	1653	3230									TGGA	6	5	11	GCTG	1084	1095	2179	GTAA	51	42	93			TAAT	0	0	2	626	621	632		2	0	0	4	666190	3.00208e-06	0.00203694	0.00147382
GCTG	1911	1923	3834									GCTA	2444	1932	4376	TATC	482	575	1057	TGCT	50	43	93			ATAA	0	0	2	416	410	418		2	0	0	0	666192	3.00208e-06	0.000444706	0.00675071
TATC	493	590	1083									TACC	19	34	53	GGCG	17650	16181	33831	GTAG	42	43	85			CTCC	2	0	0	403	392	407		2	0	0	2	666194	3.00208e-06	0.00164813	0.00182151
GGCG	18557	16921	35478									CGAA	21	6	27	GATG	647	606	1253	TTGA	36	48	84			AACT	0	0	2	206	205	210		2	0	0	2	666196	3.00208e-06	0.00156025	0.0019241
GATG	653	611	1264													GTGA	4098	3673	7771	TAAA	34	48	82			CTTT	1	1	0	175	172	178		2	0	0	1	666198	3.00208e-06	0.00290646	0.0010329
GTGA	4123	3694	7817													TTGT	1950	2355	4305	TCAA	38	40	78			TTCA	0	0	1	1049	1033	1052		1	0	0	2	666199	1.50104e-06	0.0014706	0.0010207
TTGT	1967	2366	4333													TTAC	55	72	127	ATGT	29	41	70			CTTG	0	1	0	465	455	468		1	0	0	2	666200	1.50104e-06	0.00283192	0.000530044
TTAC	56	79	135													ATTG	1394	1265	2659	TGCA	36	32	68			CACT	0	0	1	232	230	235		1	0	0	2	666201	1.50104e-06	0.00248013	0.000605226
ATTG	1412	1282	2694													ACAG	824	755	1579	TTAA	37	26	63			ATTG	1	0	0	57	57	60		1	0	0	2	666202	1.50104e-06	0.00260629	0.00057593
ACAG	894	838	1732													CCGG	4676	4578	9254	TTTA	29	31	60			CTAA	0	0	1	42	41	43		1	0	0	0	666203	1.50104e-06	0.000406682	0.00369094
CCGG	6830	6650	13480													CCGT	2520	2776	5296	TGAG	20	38	58			ATCA	0	1	0	28	27	29		1	0	0	0	666204	1.50104e-06	0.000531079	0.0028264
CCGT	4921	5202	10123													GCAA	4213	3396	7609	CAAT	26	31	57			CATA	0	0	0	211	207	215		0	0	0	4	666204	0	0.000634827	0
GCAA	4282	3459	7741													ACAT	4586	3572	8158	TAGT	22	21	43			TTTA	0	0	0	88	82	92		0	0	0	4	666204	0	0.00121199	0
ACAT	4938	3852	8790													GAAT	564	435	999	TTAG	21	20	41			ACAT	0	0	0	72	70	72		0	0	0	0	666204	0	0.00219155	0
GAAT	569	440	1009													GTAT	173	147	320	TTTT	18	20	38			TTAA	0	0	0	65	63	65		0	0	0	0	666204	0	0.000894449	0
GTAT	177	153	330													GTCT	1809	1571	3380	TGAT	13	14	27			CTCA	0	0	0	58	58	61		0	0	0	3	666204	0	0.00059076	0
GTCT	2487	2249	4736													TGGA	1736	1537	3273
TGGA	1747	1545	3292													CGAA	3646	2930	6576
CGAA	3692	2937	6629

## Sheet: 1d2-6tgg
…t…				...taa…				...tag…				…tga…				...tgg…				tgg						PAM	taa	tag	tga	…tgg…	tgg	…t…		target edited	low confidence data removed	ratio of target edited	un-target edited	total of target edit sequences	the proportion of edit sequences in the library	The proportion of sequencing reads in the original library	enrichment factor
seq_mode	+	-	sum	seq_mode	+	-	sum	seq_mode	+	-	sum	seq_mode	+	-	sum	seq_mode	+	-	sum		+	-	sum
CTTT	140377	101158	241535	CTGA	6	5	11	CTGA	4	2	6	CAGT	8	11	19	CTTT	138064	98632	236696	CTTT	134584	98055	232639			CGGG	17511	1932	49976	74443	73670	144493		69419	69419	0.480432	631	69419	0.0713136	0.00986664	7.22775
CCTC	125978	108316	234294	TCTT	264	230	494	TCTT	49	22	71	CTGA	26	32	58	CGTA	89254	108162	197416	CGTA	87102	107536	194638			GGGC	14657	1793	40789	69026	61642	126876		57239	57239	0.451141	611	126658	0.0588012	0.00798608	7.36296
CGTA	90578	110342	200920	GGTG	1	0	1	CAAC	4	2	6	TCTT	767	579	1346	CCTC	96178	81373	177551	CCTC	94287	80807	175094			GAGG	12098	1975	41585	177551	175094	234294		55658	55658	0.237556	1085	182316	0.057177	0.0113682	5.02955
CACG	70619	79607	150226	CAAC	3	5	8	GGAA	4	1	5	CTAG	1	3	4	CACG	70289	78620	148909	CACG	68382	77622	146004			GGGG	13732	1597	40204	61675	59576	117744		55533	55533	0.471642	536	237849	0.0570486	0.0118635	4.80873
CCCG	73110	71383	144493	GGAA	2	4	6	ATCG	21	28	49	AGTG	2	11	13	GGGA	61021	80248	141269	GGGA	59510	79900	139410			CGGT	13739	1666	38729	57457	56657	112155		54134	54134	0.482671	564	291983	0.0556114	0.00610577	9.10801
GGGA	61281	81239	142520	TAAG	2	1	3	CAAT	1	0	1	GGAA	8	17	25	AGGG	54233	68346	122579	AGGG	53330	68069	121399			CGGC	13743	1522	37532	66618	64638	119973		52797	52797	0.440074	558	344780	0.0542379	0.00617729	8.78022
GCCC	66594	60282	126876	ATCG	139	170	309	GCTT	143	159	302	GGTG	7	6	13	CGCG	41225	42088	83313	CGCG	40471	41842	82313			TGGC	13069	1665	35135	56983	55451	107466		49869	49869	0.464044	614	394649	0.05123	0.00694961	7.37164
AGGG	54409	69162	123571	GAAG	3	1	4	GCGT	4	7	11	CAAC	20	16	36	GGCG	37675	40826	78501	GGCG	35836	40657	76493			TGGT	12183	1343	32078	46754	46207	92792		45604	45604	0.491465	434	440253	0.0468486	0.00640946	7.30929
GCCG	59154	60819	119973	GCTT	1180	1099	2279	ACAA	1	0	1	TAAG	3	12	15	CCCG	38087	36356	74443	CCCG	37490	36180	73670			GGGT	12166	1204	32044	47319	46547	93164		45414	45414	0.487463	431	485667	0.0466534	0.00626467	7.44707
CCCC	63032	54712	117744	GTAA	1	2	3	CTCC	109	99	208	TAGG	4	6	10	AGCG	34052	39003	73055	AGCG	33383	38824	72207			TGGG	12961	1328	30970	42975	42443	88617		45259	45259	0.510726	383	530926	0.0464942	0.0079337	5.86034
ACCG	52653	59502	112155	GCGT	37	28	65	CGAT	1	2	3	CAAG	1	1	2	GCCC	36807	32219	69026	GCCG	32133	32505	64638			AGGG	10208	1047	28724	43304	41938	83643		39979	39979	0.477972	360	570905	0.0410701	0.00889765	4.61584
GCCA	51709	55757	107466	GTTG	5	6	11	GCGG	4	2	6	ATCG	447	601	1048	GCCG	33313	33305	66618	GCCC	32435	29207	61642			AGGC	8841	1366	24245	40493	32747	75300		34452	34452	0.45753	355	605357	0.0353923	0.00537349	6.58645
ACCC	46281	46883	93164	ACAA	8	9	17	ATCA	60	76	136	GAAG	1	1	2	CCCC	33502	28173	61675	CCCC	31536	28040	59576			AGGT	8355	788	21499	28681	28134	59590		30642	30642	0.514214	267	635999	0.0314783	0.00468553	6.71819
ACCA	43392	49400	92792	CTCC	667	588	1255	GTTC	3	0	3	CAAT	4	1	5	ACCG	27119	30338	57457	ACCG	26532	30125	56657			CGGA	7154	935	21758	32605	32223	62728		29847	29847	0.475816	276	665846	0.0306616	0.00334487	9.16676
CCCA	43778	44839	88617	CGAT	1	4	5	CTGC	6	2	8	GCTT	3447	3490	6937	GCCA	27834	29149	56983	GCCA	26904	28547	55451			GGGA	6465	732	17485	27131	26811	51996		24682	24682	0.47469	183	690528	0.0253556	0.00314946	8.05079
CGCG	42734	43966	86700	GCGG	10	12	22	AACG	14	2	16	GTAA	2	5	7	CGGC	24585	23904	48489	ACCC	23208	23339	46547			TGGA	4965	695	15585	20416	20154	41831		21245	21245	0.507877	170	711773	0.0218248	0.00349923	6.23703
CCCT	44366	39277	83643	ATCA	144	161	305	TCGA	2	1	3	GCGT	180	183	363	ACCC	23838	23481	47319	ACCA	21723	24484	46207			AGGA	5486	657	14823	23232	22928	44363		20966	20966	0.472601	165	732739	0.0215382	0.00271911	7.92106
GGCG	38615	42184	80799	GTTC	6	12	18	ATCT	10	9	19	GTTG	100	101	201	ACCA	22134	24620	46754	CGGC	23043	22785	45828			GAGC	4748	507	12116	28268	27772	45863		17371	17371	0.378758	224	750110	0.0178451	0.00746079	2.39185
AGCG	35459	41022	76481	CTGC	10	9	19	ACCA	621	722	1343	ACAA	238	312	550	TTCC	25768	19824	45592	TTCC	25281	19741	45022			CAGG	3257	2405	11466	32124	31010	49508		17128	17128	0.345964	256	767238	0.0175955	0.00538609	3.26684
GCCT	39568	35732	75300	AACG	9	11	20	AGTC	1	1	2	CTCC	2254	2080	4334	GATC	21372	22983	44355	GATC	21052	22852	43904			AGAG	2136	383	7495	29229	28650	39435		10014	10014	0.253937	192	777252	0.0102873	0.0094859	1.08448
TCCG	32399	30329	62728	TCGA	9	8	17	GGTT	3	0	3	CGAT	13	17	30	CCCT	23231	20073	43304	CCCA	21154	21289	42443			TAGC	2269	314	7286	20394	18909	30453		9869	9869	0.324073	190	787121	0.0101383	0.00324087	3.12828
ACCT	29845	29745	59590	ATCT	43	33	76	CTTA	2	3	5	ATCA	483	609	1092	CCCA	21549	21426	42975	CCCT	21994	19944	41938			AAGC	2279	302	6937	11174	11012	20802		9518	9518	0.457552	110	796639	0.00977777	0.00343602	2.84566
TCCC	28593	23403	51996	ACCA	5725	6458	12183	TGGC	3	0	3	GCGG	209	221	430	CGGG	20576	20245	40821	CGGG	20106	20142	40248			GAGT	2352	320	6492	10189	10060	19479		9164	9164	0.470455	126	805803	0.0094141	0.00445915	2.11119
TTCC	29105	22719	51824	AGTC	2	4	6	CGGC	13	5	18	GTTC	43	46	89	GCCT	21604	18889	40493	AACA	15872	22100	37972			TCGG	1778	359	6269	13121	12961	21643		8406	8406	0.388393	116	814209	0.00863542	0.0103841	0.831598
CCTG	25749	23759	49508	GGTT	3	5	8	GGGC	1	2	3	CTGC	32	61	93	AACA	16660	22640	39300	GCCT	17290	15457	32747			GAGA	1895	280	6047	15288	15049	23611		8222	8222	0.348228	101	822431	0.0084464	0.00331843	2.5453
CGGC	24695	24169	48864	CTTA	7	9	16	CATA	11	5	16	AACG	39	80	119	CGAC	18796	18544	37340	TCCG	16753	15470	32223			TGAG	1584	237	5380	17341	14712	24642		7201	7201	0.292225	100	829632	0.00739753	0.00786219	0.9409
GCTC	23961	21902	45863	TGGC	7	0	7	CTTT	124	84	208	TCGA	19	33	52	TCCG	17056	15549	32605	CCTG	16236	14774	31010			AAGT	1663	228	5279	7839	7722	15080		7170	7170	0.475464	71	836802	0.00736568	0.00353171	2.08558
GATC	21512	23304	44816	CGGC	11	16	27	CCCC	823	774	1597	ATCT	99	129	228	CCTG	17001	15123	32124	AAGG	12646	17801	30447			ACGG	1595	273	4867	7437	7311	14237		6735	6735	0.473063	65	843537	0.00691881	0.00563992	1.22676
TCCT	24507	19856	44363	GGGC	1	6	7	ATGC	3	4	7	ACCA	14888	17190	32078	AAGG	13590	18126	31716	CTCT	15672	12978	28650			GCGG	1227	317	5042	18364	18064	25078		6586	6586	0.262621	128	850123	0.00676575	0.0123727	0.546828
AACA	17915	24408	42323	CATA	11	21	32	CGCT	15	6	21	AGTC	10	10	20	AGGA	12767	17344	30111	CGGA	13140	15416	28556			GGAA	1094	229	4719	45592	45022	51824		6042	6042	0.116587	190	856165	0.0062069	0.00284778	2.17955
TCCA	21255	20576	41831	CTTT	324	274	598	TTCC	135	94	229	GGTT	13	21	34	CTCT	16083	13146	29229	ACCT	14051	14083	28134			GGAG	1255	208	4334	15977	13134	21852		5797	5797	0.265285	78	861962	0.00595521	0.007385	0.806393
CGGG	20677	20488	41165	CCCC	7422	6310	13732	AAAA	224	360	584	CTTA	15	22	37	CGGA	13416	15488	28904	GCTC	14629	13143	27772			TAGG	1438	278	4057	6965	6854	12828		5773	5773	0.450031	90	867735	0.00593056	0.0049789	1.19114
CTCT	21524	17911	39435	GGAC	2	6	8	CTCT	212	171	383	TGGC	26	4	30	ACCT	14446	14235	28681	TCCC	14890	11921	26811			CCGG	836	245	4455	13726	13538	19346		5536	5536	0.286157	84	873271	0.00568709	0.00872995	0.651446
CGAC	18881	18784	37665	ATGC	1	1	2	TCAA	1	1	2	CGGC	69	47	116	GCTC	15029	13239	28268	TTGG	12587	14200	26787			CAGT	1309	232	3790	10262	10101	15720		5331	5331	0.339122	127	878602	0.00547649	0.00237815	2.30284
AAGG	13634	18369	32003	TGCA	3	7	10	ACTT	115	113	228	TTAG	4	2	6	CTGC	14658	12899	27557	AGGA	10682	15694	26376			TGAC	1054	150	3246	12009	11859	16538		4450	4450	0.269077	79	883052	0.00457145	0.0043889	1.04159
GCTA	13672	16781	30453	CGCT	84	72	156	GGTC	8	2	10	GGGC	11	11	22	TTGG	12864	14269	27133	GTGG	13110	13220	26330			TTGG	704	150	3217	6201	6102	10332		4071	4071	0.394019	60	887123	0.00418211	0.00456089	0.916951
AGGA	12824	17554	30378	TTCC	579	515	1094	GGGG	3	3	6	CATA	36	49	85	TCCC	15145	11986	27131	CAGG	12001	14229	26230			AAAG	598	208	3107	236696	232639	241535		3913	3913	0.0162006	926	891036	0.00401979	0.00240232	1.6733
CGGA	13484	15669	29153	AAAA	5	2	7	GGGT	2	8	10	CTTT	1718	1389	3107	GTGG	13341	13286	26627	AAAC	9976	15639	25615			ATGC	467	126	2581	15983	15766	19247		3174	3174	0.164909	90	894210	0.00326063	0.00235196	1.38634
TTGG	13640	15050	28690	CTCT	1171	965	2136	CCTA	136	142	278	CCCC	21234	18970	40204	CAGG	12222	14291	26513	CATA	11702	13843	25545			CGAG	556	178	2414	13459	13289	16668		3148	3148	0.188865	61	897358	0.00323392	0.00740716	0.436593
CTGC	14717	13094	27811	TCAA	2	3	5	GTGT	1	1	2	GGAC	195	225	420	AAAC	10218	15715	25933	CTGC	12474	12842	25316			AAGG	879	105	2155	3674	3610	6847		3139	3139	0.458449	34	900497	0.00322467	0.00414262	0.778413
GTGG	13415	13431	26846	ACTT	877	786	1663	AGCT	7	10	17	ATGC	9	15	24	CATA	11962	13917	25879	GGGG	11282	13585	24867			CGCG	414	96	2470	83313	82313	86700		2980	2980	0.0343714	407	903477	0.00306133	0.00924818	0.33102
CAGG	12313	14498	26811	GGTC	12	16	28	AGTA	4	1	5	TGCA	12	11	23	GGGG	11491	13628	25119	TCCT	12739	10189	22928			CGCT	480	124	2358	73055	72207	76481		2962	2962	0.0387286	464	906439	0.00304284	0.00598969	0.508013
AAAC	10274	15920	26194	ATTC	2	4	6	CGCG	45	51	96	CGCT	351	337	688	GGGT	11697	12745	24442	CGCA	10465	11665	22130			CGAC	535	96	2230	10493	10349	13422		2861	2861	0.213158	68	909300	0.00293908	0.00473388	0.620861
CATA	12050	14109	26159	GGGG	10	5	15	GTCG	53	43	96	TTCC	2597	2122	4719	TCCT	12986	10246	23232	CTAA	9575	12140	21715			TGTT	78	15	2703	39300	37972	42323		2796	2796	0.0660634	227	912096	0.00287231	0.00922476	0.311369
GGGG	11542	13780	25322	GGGT	5	11	16	GCCC	944	849	1793	AAAA	11	22	33	CGCA	11263	11737	23000	TGCG	11707	9991	21698			GTGG	458	129	2003	6887	6771	9537		2590	2590	0.271574	60	914686	0.00266069	0.00524205	0.507566
CCGC	12913	12165	25078	CCTA	693	745	1438	TCAG	7	1	8	CTCT	4043	3452	7495	CTAA	9833	12212	22045	TGTC	10861	10524	21385			CAGC	676	85	1826	4048	3968	6680		2587	2587	0.387275	45	917273	0.0026576	0.00293894	0.904273
CGCA	12138	12820	24958	AGTA	3	2	5	TCCC	402	330	732	TCAA	6	6	12	TGCG	11998	10040	22038	GACT	10245	11097	21342			TACG	122	55	2357	197416	194638	200920		2534	2534	0.012612	970	919807	0.00260316	0.00482101	0.539961
GGGT	11735	12914	24649	GTGT	5	1	6	TTCA	6	5	11	ACTT	2671	2608	5279	TGTC	11153	10566	21719	GGTC	11065	9519	20584			AGAC	554	62	1689	4404	4325	6746		2305	2305	0.341684	37	922112	0.00236791	0.00408722	0.579344
CTCA	12899	11743	24642	AGCT	47	67	114	GAGT	3	0	3	GGTC	56	26	82	GACT	10505	11151	21656	TCCA	10230	9924	20154			AAGA	494	71	1346	2174	2149	4108		1911	1911	0.46519	23	924023	0.00196316	0.00167986	1.16864
TCTC	13323	10288	23611	CGCG	201	213	414	CCCT	560	487	1047	ATTC	11	13	24	GGTC	11270	9563	20833	CACT	10456	9610	20066			TGCG	324	85	1417	23000	22130	24958		1826	1826	0.0731629	132	925849	0.00187584	0.00932398	0.201184
TGCG	12356	10447	22803	GTCG	231	304	535	CCGC	170	147	317	GGGG	33	45	78	TCCA	10443	9973	20416	TACT	9811	9863	19674			CGCC	322	63	1440	78501	76493	80799		1825	1825	0.0225869	473	927674	0.00187481	0.00710019	0.26405
GACT	10913	11688	22601	GCCC	7740	6917	14657	GATA	1	0	1	GGGT	23	31	54	GCTA	9277	11117	20394	GACA	8226	10901	19127			CTGG	283	76	1330	5130	5059	6852		1689	1689	0.246497	33	929363	0.0017351	0.00329501	0.526583
CTAA	9899	12427	22326	TCAG	8	2	10	CCAA	57	93	150	CCTA	1960	2097	4057	CACT	10691	9651	20342	AACC	9377	9568	18945			GGAC	308	37	1235	5970	3761	7578		1580	1580	0.208498	28	930943	0.00162312	0.00618006	0.262638
TGTC	11220	10708	21928	TCCC	3597	2868	6465	TTGG	4	5	9	AGTA	8	9	17	TACA	9583	10692	20275	GCTA	7857	11052	18909			TGAT	305	136	1092	3706	3658	5262		1533	1533	0.291334	23	932476	0.00157484	0.00529745	0.297283
CTCC	11770	10082	21852	TTCA	27	35	62	CGGG	16	4	20	GTGT	20	9	29	TACT	10014	9908	19922	TACA	8186	10630	18816			CCAA	16	9	1395	27133	26787	28690		1420	1420	0.0494946	137	933896	0.00145875	0.00125883	1.15882
CCGA	10242	11401	21643	CCGC	619	608	1227	AGGA	3	6	9	AGCT	284	345	629	GACA	8385	10968	19353	CACA	8372	10147	18519			CGAT	309	49	1048	8330	8235	9780		1406	1406	0.143763	44	935302	0.00144437	0.00412524	0.35013
GGTC	11356	9680	21036	CCCT	5444	4764	10208	GAGA	1	1	2	CGCG	1227	1243	2470	AACC	9618	9642	19260	GACG	8148	10357	18505			CAGA	277	46	1074	3153	3108	4584		1397	1397	0.304756	34	936699	0.00143513	0.00181433	0.790995
GCTT	10624	10178	20802	CCAA	340	364	704	AACC	14	16	30	GTCG	1028	1202	2230	CACA	8550	10198	18748	CCGC	9295	8769	18064			AGCC	255	46	1078	9622	9453	11073		1379	1379	0.124537	72	938078	0.00141664	0.00421615	0.336002
CACT	10816	9829	20645	TTGG	8	8	16	ACTA	14	20	34	GCCC	21055	19734	40789	GACG	8334	10398	18732	AACG	7679	10303	17982			GTCT	2	0	1354	2924	1796	4310		1356	1356	0.314617	30	939434	0.00139301	0.00265817	0.524049
TACA	9652	10831	20483	GGAT	2	0	2	CACA	13	2	15	TCAG	24	22	46	CCGC	9543	8821	18364	GGGT	3789	12690	16479			CCGT	16	9	1307	14466	14311	15892		1332	1332	0.0838158	94	940766	0.00136835	0.00656509	0.208429
AACC	10063	10195	20258	CGGG	14	11	25	CGAC	8	31	39	TCCC	9428	8057	17485	AACG	7901	10350	18251	GCGC	8345	8106	16451			GGCG	130	583	501	8831	8340	10108		1214	1214	0.120103	63	941980	0.00124713	0.00769775	0.162013
TACT	10107	10083	20190	AGGA	12	9	21	ACTG	115	117	232	TTCA	158	140	298	GCGC	9036	8563	17599	CATT	8346	7952	16298			TAGT	210	34	948	2499	2455	3725		1192	1192	0.32	34	943172	0.00122453	0.0028707	0.426562
GACA	8674	11364	20038	GAGA	1	1	2	GCCA	799	866	1665	GAGT	2	0	2	CTCA	9320	8021	17341	GCAT	7662	8104	15766			GCGC	146	54	904	17599	16451	18787		1104	1104	0.058764	84	944276	0.00113413	0.00781686	0.145088
ACTC	9576	9903	19479	AACC	18	35	53	AGCG	60	64	124	AGTT	2	2	4	CATT	8577	7992	16569	AGGC	8003	7564	15567			AGAA	193	36	721	2936	2883	3894		950	950	0.243965	8	945226	0.000975927	0.00193596	0.504106
CCGG	9473	9873	19346	ACTA	97	113	210	TCAC	1	0	1	CCGC	2573	2469	5042	GCAT	7845	8138	15983	TCTC	8508	6541	15049			ATGG	391	22	487	552	538	1465		900	900	0.614334	13	946126	0.000924563	0.00288329	0.320663
GCAT	9399	9848	19247	CACA	16	15	31	GAAA	1	0	1	CCCT	15098	13626	28724	CTCC	8736	7241	15977	CGAC	7048	7717	14765			GGTT	53	30	807	19260	18945	20258		890	890	0.0439333	108	947016	0.00091429	0.00525237	0.174072
GACG	8497	10679	19176	TAGC	2	4	6	CTGT	7	3	10	GATA	7	19	26	AGGC	8256	7599	15855	CTCA	7762	6950	14712			AGCG	156	21	688	9845	9682	10772		865	865	0.0803008	62	947881	0.000888608	0.00868411	0.102326
CACA	8645	10367	19012	CGAC	12	13	25	ATCC	20	23	43	CCAA	1427	1790	3217	TCTC	8710	6578	15288	CGTG	7128	7327	14455			GGAT	141	43	657	2602	2556	3462		841	841	0.242923	19	948722	0.000863953	0.00394117	0.219212
GCGC	9588	9199	18787	ACTG	683	626	1309	AGGC	4	4	8	TTGG	754	641	1395	CGTG	7303	7374	14677	ACGG	6084	8227	14311			TCTT	12	4	820	8136	8045	9025		836	836	0.0926316	53	949558	0.000858816	0.00662728	0.129588
AACG	7969	10529	18498	GCCA	6394	6675	13069	GGTA	4	1	5	GGAT	2	4	6	GCGG	7060	7425	14485	CCGG	6556	6982	13538			GGCC	100	19	716	5356	5260	6228		835	835	0.134072	37	950393	0.000857789	0.00716038	0.119797
CATT	8646	8096	16742	AGCG	198	282	480	ACCG	792	874	1666	CGGG	50	46	96	ACGG	6208	8258	14466	CTCG	6836	6453	13289			AGTC	118	35	678	21656	21342	22601		831	831	0.0367683	114	951224	0.00085368	0.00434483	0.196482
CTCG	8549	8119	16668	AATC	7	8	15	ACGC	9	21	30	AGGA	35	39	74	CCGG	6709	7017	13726	CTCC	6959	6175	13134			ATGT	147	21	622	7921	7811	8783		790	790	0.0899465	72	952014	0.000811561	0.00256298	0.316647
GTCA	8179	8359	16538	TCAC	7	3	10	GTGG	11	6	17	GAGA	6	7	13	CTCG	6963	6496	13459	CCGA	6142	6819	12961			AGCT	114	17	629	6894	6780	7692		760	760	0.098804	38	952774	0.000780742	0.00420734	0.185567
AGGC	8294	7707	16001	GAAA	2	2	4	TGGG	4	3	7	AACC	374	433	807	CCGA	6272	6849	13121	GCGG	5484	7387	12871			CTGC	142	21	595	6412	6340	7217		758	758	0.10503	47	953532	0.000778687	0.00259622	0.299931
ACGG	6811	9081	15892	CTGT	19	21	40	TCGG	2	3	5	ACTA	385	563	948	TGGG	6240	6467	12707	TGGG	6106	6445	12551			TGCC	143	18	545	8333	7763	9097		706	706	0.077608	58	954238	0.000725268	0.00746533	0.0971516
ACTG	7813	7907	15720	TGTG	1	0	1	CGGT	7	0	7	CACA	51	78	129	GTCA	5986	6023	12009	GTCA	5861	5998	11859			ACGT	51	13	635	5311	5176	6047		699	699	0.115595	37	954937	0.000718077	0.0059499	0.120687
ACTT	7902	7178	15080	ATCC	72	69	141	GCTC	262	245	507	TAGC	14	11	25	CAAC	5233	6485	11718	CAAC	5082	6446	11528			TTTC	4	1	661	2864	2822	3549		666	666	0.187658	19	955603	0.000684177	0.00309708	0.22091
GCGG	7292	7723	15015	AGGC	5	10	15	TACG	3	1	4	CGAC	49	33	82	GTGA	5557	6074	11631	GTGA	5433	6045	11478			CGCA	119	21	511	22038	21698	22803		651	651	0.0285489	114	956254	0.000668767	0.00302783	0.220873
CGTG	7351	7511	14862	GGTA	9	7	16	GTTT	2	0	2	ACTG	1832	1958	3790	TACG	5411	5780	11191	TACG	5321	5741	11062			GCGT	99	30	516	8099	7977	8806		645	645	0.0732455	62	956899	0.000662603	0.00973217	0.0680838
CCGT	7502	6735	14237	ACCG	6593	7146	13739	CATG	2	1	3	GCCA	16616	18519	35135	GCTT	5841	5333	11174	GCTT	5708	5304	11012			TTTT	7	584	33	9054	8956	9726		624	624	0.0641579	48	957523	0.00064103	0.00762196	0.0841031
GTCG	6353	7069	13422	ACGC	41	58	99	GACA	15	13	28	AGCG	1087	1271	2358	GAAC	4490	6494	10984	GAAC	4401	6464	10865			CGTG	102	63	425	148909	146004	150226		590	590	0.00392742	727	958113	0.000606102	0.00974073	0.0622235
CCTA	6198	6630	12828	GTGG	14	6	20	TCAT	1	4	5	AATC	17	14	31	CACC	5264	5283	10547	CTTG	5470	4879	10349			TGTC	92	28	465	19353	19127	20038		585	585	0.0291945	100	958698	0.000600966	0.00699317	0.0859361
TGGG	6269	6529	12798	TGGG	7	5	12	CACT	18	5	23	TCAC	36	34	70	CTTG	5589	4916	10505	GTCG	4921	5428	10349			TTGT	17	1	550	1173	1151	1755		568	568	0.323647	14	959266	0.000583502	0.00550016	0.106088
CAAC	5264	6573	11837	TCGG	8	6	14	CAGC	5	2	7	GAAA	279	382	661	GTCG	5029	5464	10493	CACC	4924	5254	10178			GGCT	51	9	475	3023	2992	3573		535	535	0.149734	15	959801	0.000549601	0.00548354	0.100227
GTGA	5587	6166	11753	AGAC	1	1	2	GGGA	19	16	35	CTGT	60	76	136	GTGT	5344	4950	10294	ACTG	5016	5085	10101			TGCT	105	16	390	7585	7464	8150		511	511	0.0626994	54	960312	0.000524946	0.00635432	0.0826125
GAAC	4697	6804	11501	GCTC	2532	2216	4748	TGTA	1	0	1	TGTG	7	16	23	TCGG	5299	4963	10262	TCGG	5119	4942	10061			CCGC	22	6	430	14485	12871	15015		458	458	0.0305028	72	960770	0.0004705	0.00640418	0.0734677
TACG	5440	5902	11342	TACG	3	7	10	TACT	5	2	7	ATCC	344	313	657	ACTG	5153	5109	10262	ACTC	4940	5120	10060			GTTC	9	12	424	10984	10865	11501		445	445	0.0386923	72	961215	0.000457145	0.00237236	0.192697
GGCT	5571	5502	11073	GTTT	1	0	1	CACC	11	8	19	AGGC	19	24	43	ACTC	5047	5142	10189	GTGT	5146	4853	9999			ACGC	65	11	363	4631	4558	5103		439	439	0.0860278	33	961654	0.000450981	0.00595443	0.0757387
CACC	5420	5476	10896	CATG	5	2	7	GACT	29	6	35	GGTA	27	40	67	CGCT	5008	4837	9845	ATGG	4492	5192	9684			TCCC	98	35	298	141269	139410	142520		431	431	0.00302414	820	962085	0.000442763	0.00769851	0.0575128
CGCT	5466	5306	10772	GACA	52	40	92	ATAT	2	0	2	ACCG	18122	20607	38729	ATGG	4561	5217	9778	CGCT	4878	4804	9682			GTCC	8	0	420	8278	8185	8757		428	428	0.0488752	51	962513	0.000439681	0.00308802	0.142383
CTTG	5628	5004	10632	GTTA	4	1	5	GCAC	1	4	5	ACGC	245	271	516	CAGA	4528	5191	9719	TGGA	4333	5278	9611			TATT	4	0	400	3546	3033	3982		404	404	0.101457	32	962917	0.000415026	0.00279389	0.148547
GTGT	5378	5007	10385	CAGC	1	2	3	TGGT	1	0	1	GTGG	41	32	73	TGGA	4395	5307	9702	CAGA	4414	5167	9581			TGAA	62	11	298	1210	1189	1586		371	371	0.233922	5	963288	0.000381125	0.00264029	0.14435
TCGG	5334	5035	10369	CACT	18	18	36	GCAT	61	65	126	TGGG	13	13	26	GGCT	4861	4761	9622	GGCT	4715	4738	9453			CCCT	46	42	255	122579	121399	123571		343	343	0.00277573	649	963631	0.000352361	0.00566082	0.0622457
CCAA	4744	5588	10332	TCAT	15	9	24	CCGA	171	188	359	TCGG	23	20	43	GGGC	4299	5156	9455	GGGC	4178	5126	9304			CGTC	34	13	290	18732	18505	19176		337	337	0.0175741	107	963968	0.000346197	0.00478475	0.0723544
CGCC	5137	4971	10108	GGGA	34	64	98	ACGT	8	5	13	AGAC	627	727	1354	CATC	4683	4709	9392	CATC	4553	4685	9238			AGAT	76	19	228	1798	656	2130		323	323	0.151643	9	964291	0.000331815	0.00359744	0.0922366
ATGG	4579	5275	9854	TACT	7	14	21	ACCC	605	599	1204	CGGT	13	12	25	CAAA	4230	5034	9264	CAAA	4116	5008	9124			GGTG	57	19	218	10547	10178	10896		294	294	0.0269824	55	964585	0.000302024	0.00776197	0.0389107
CAGA	4565	5274	9839	CACC	19	38	57	CATC	8	0	8	GCTC	6120	5996	12116	AAAA	3494	5560	9054	AAAA	3420	5536	8956			TAGA	43	8	203	1039	1014	1301		254	254	0.195234	8	964839	0.000260932	0.00232451	0.112253
TGGA	4417	5385	9802	GACT	61	57	118	CCAT	13	9	22	TACG	16	36	52	CTGT	4859	4185	9044	CTGT	4719	4164	8883			GCGA	31	8	192	7387	7256	7668		231	231	0.0301252	50	965070	0.000237304	0.00447653	0.0530108
ATCG	4488	5292	9780	TTGC	5	3	8	TGCC	1	0	1	GTTT	12	1	13	CTGG	4858	4112	8970	CTGG	4733	4088	8821			GATC	50	22	153	44355	43904	44816		225	225	0.00502053	236	965295	0.000231141	0.00427936	0.054013
AAAA	3742	5984	9726	ATAT	1	3	4	ATGA	2	1	3	CATG	18	16	34	CGCC	4526	4305	8831	GATT	4144	4465	8609			GTGC	65	5	146	761	744	990		216	216	0.218182	13	965511	0.000221895	0.00374979	0.0591754
CCAC	4833	4704	9537	GCAC	41	24	65	CCCG	943	989	1932	GACA	214	251	465	GATT	4260	4485	8745	CGCC	4068	4272	8340			CGAA	39	5	171	1612	1579	1836		215	215	0.117102	9	965726	0.000220868	0.00168817	0.130833
GGGC	4319	5217	9536	TGGT	5	3	8	GCCG	765	757	1522	GTTA	2	7	9	GAGC	4447	4015	8462	GAGC	4345	3992	8337			CAAC	11	0	201	3772	3717	4010		212	212	0.0528678	26	965938	0.000217786	0.00211072	0.103181
CATC	4740	4787	9527	GCAT	248	219	467	AGGG	29	13	42	CAGC	12	6	18	GGCA	3864	4469	8333	ATCG	3810	4425	8235			TCGC	29	9	156	6768	6653	6991		194	194	0.02775	29	966132	0.000199295	0.00626215	0.0318253
CAAA	4259	5099	9358	CCGA	868	910	1778	TCTG	26	20	46	TCAT	28	37	65	ATCG	3867	4463	8330	GGAC	3723	4462	8185			AGTG	36	23	134	20342	20066	20645		193	193	0.00934851	110	966325	0.000198267	0.00581795	0.0340786
CTGT	4950	4326	9276	ACGT	24	27	51	CGAG	2	0	2	CACT	74	60	134	GGAC	3794	4484	8278	AAGA	3443	4602	8045			ACAG	40	10	136	9044	8883	9276		186	186	0.0200517	46	966511	0.000191076	0.00356319	0.0536251
GGCA	4216	4881	9097	ACCC	6113	6053	12166	TAGA	2	1	3	GGGA	129	169	298	CGTC	4220	3921	8141	CGTC	4101	3896	7997			CTGT	36	0	147	3773	3698	3980		183	183	0.0459799	24	966694	0.000187994	0.00307165	0.0612031
CTGG	4894	4179	9073	CATC	8	14	22	GCAG	14	7	21	TGTA	6	5	11	AAGA	3508	4628	8136	ACGC	3897	4080	7977			TGTG	31	15	129	18748	18519	19012		175	175	0.00920471	89	966869	0.000179776	0.00972361	0.0184886
AAGA	3885	5140	9025	CCAT	195	196	391	GTAG	2	0	2	TTTC	5	11	16	ACGC	4000	4099	8099	CGAG	3791	4125	7916			TTAG	28	15	124	22045	21715	22326		167	167	0.00748007	114	967036	0.000171558	0.00274983	0.0623886
GATT	4296	4558	8854	ATGA	3	4	7	GGCC	12	7	19	TACT	52	66	118	CGAG	3903	4153	8056	ACAT	3516	4295	7811			GCCG	27	18	116	48489	45828	48864		161	161	0.00329486	214	967197	0.000165394	0.00906159	0.0182522
ACGC	4308	4498	8806	CCCG	8972	8539	17511	CTAA	5	10	15	TGTT	5	5	10	ACAT	3605	4316	7921	TTGT	4272	3519	7791			CCTG	10	13	137	26513	26230	26811		160	160	0.0059677	138	967357	0.000164367	0.00679399	0.024193
ACAT	3949	4834	8783	TGCC	4	10	14	TATG	1	0	1	CACC	117	101	218	TTGT	4361	3532	7893	GGCA	3318	4445	7763			CGTT	20	16	119	18251	17982	18498		155	155	0.00837928	92	967512	0.00015923	0.00644598	0.0247023
GGAC	3994	4763	8757	TGCT	2	3	5	TGTC	5	4	9	GACT	311	367	678	ACTT	4226	3613	7839	ACTT	4124	3598	7722			GTGT	33	0	117	466	452	630		150	150	0.238095	14	967662	0.000154094	0.00426601	0.0361213
GAGC	4474	4078	8552	GCCG	6856	6887	13743	CGTA	38	17	55	TTGC	2	3	5	ATAT	3658	4092	7750	ATAT	3560	4064	7624			GTCG	25	39	82	37340	14765	37665		146	146	0.00387628	179	967808	0.000149985	0.00576759	0.0260048
CGTC	4251	4036	8287	AAGC	1	3	4	TATA	1	0	1	ATAT	5	16	21	CGAA	3445	4278	7723	CGAA	3361	4242	7603			AGTA	21	7	118	19922	19674	20190		146	146	0.0072313	122	967954	0.000149985	0.00144618	0.103711
CGAG	3944	4224	8168	CGAG	3	3	6	GGCA	11	7	18	GCAC	86	60	146	GGTA	3586	4110	7696	GGTT	3703	3872	7575			CCCG	25	20	96	40821	40248	41165		141	141	0.00342524	203	968095	0.000144848	0.00793018	0.0182654
AGCA	3631	4519	8150	TCTG	147	130	277	AACA	8	7	15	TGGT	13	7	20	GGTT	3800	3884	7684	CGAT	3708	3815	7523			TATG	32	16	85	25879	25545	26159		133	133	0.00508429	147	968228	0.00013663	0.00294398	0.04641
TTGT	4383	3597	7980	AGGG	14	32	46	GAGC	2	4	6	GCAT	1238	1343	2581	CGAT	3781	3833	7614	AGCA	3310	4154	7464			GCAG	19	8	93	27557	25316	27811		120	120	0.00431484	134	968348	0.000123275	0.00545408	0.0226024
GGTA	3640	4203	7843	TTAT	1	0	1	CATT	9	4	13	CCGA	2924	3345	6269	AGCA	3400	4185	7585	GGAA	2958	4400	7358			GACC	28	10	82	20833	20584	21036		120	120	0.00570451	83	968468	0.000123275	0.00463391	0.0266028
ATAT	3672	4148	7820	TAGA	1	1	2	CGTG	7	1	8	ACGT	286	349	635	GGAA	3040	4417	7457	CCGT	3874	3437	7311			TCGT	25	8	82	4741	4667	4882		115	115	0.0235559	26	968583	0.000118139	0.00764764	0.0154477
CGAA	3471	4340	7811	GCAG	73	69	142	ATAC	3	1	4	ACCC	15685	16359	32044	CCGT	3978	3459	7437	TCGC	3911	3345	7256			TGTA	21	7	86	20275	18816	20483		114	114	0.00556559	94	968697	0.000117111	0.00257607	0.0454612
GGTT	3824	3954	7778	GGCC	39	61	100	GAAC	7	5	12	CATC	29	27	56	TCGC	4016	3371	7387	GGTA	3168	3774	6942			TTGC	16	4	94	6937	6848	7094		114	114	0.0160699	43	968811	0.000117111	0.00348236	0.0336299
CGAT	3801	3893	7694	CTAA	9	19	28	AAGT	3	0	3	CCAT	237	250	487	GTTC	3953	3054	7007	GTTC	3873	3039	6912			TCCG	20	7	85	28904	28556	29153		112	112	0.0038418	137	968923	0.000115057	0.00919983	0.0125064
AGCT	3452	4240	7692	TGTC	6	11	17	CCAC	71	58	129	ATGA	4	1	5	CCTA	3402	3563	6965	CCTA	3317	3537	6854			CCAC	20	17	73	26627	26330	26846		110	110	0.00409744	109	969033	0.000113002	0.00324464	0.0348273
TCGC	4143	3525	7668	CGTA	65	57	122	TCCG	500	435	935	AATT	5	3	8	GCAA	3352	3585	6937	GCAA	3287	3561	6848			GTTT	20	9	81	25933	25615	26194		110	110	0.00419943	151	969143	0.000113002	0.00332069	0.0340297
GTCC	3984	3594	7578	CTAT	1	2	3	TACA	3	4	7	CCCG	25062	24914	49976	AGTC	3502	3423	6925	AGTC	3411	3404	6815			GAAC	18	3	89	7007	6912	7144		110	110	0.0153975	27	969253	0.000113002	0.0027327	0.0413518
GGAA	3057	4485	7542	TATA	5	0	5	CTTG	5	0	5	TGCC	28	34	62	AGCT	3110	3784	6894	AGCT	3033	3747	6780			CCTT	21	5	83	31716	30447	32003		109	109	0.00340593	178	969362	0.000111975	0.00485727	0.023053
GCAG	3519	3698	7217	TAAC	2	0	2	CCTT	65	40	105	TGCT	5	13	18	CCAC	3518	3369	6887	CCAC	3433	3338	6771			TCCT	21	9	74	30111	26376	30378		104	104	0.00342353	163	969466	0.000106838	0.00717095	0.0148988
GTTC	4006	3138	7144	TGAG	1	1	2	GCGC	25	29	54	GCCG	18173	19359	37532	AGTA	2853	3973	6826	ATGC	3061	3648	6709			CCCC	15	6	78	25119	24867	25322		99	99	0.00390964	104	969565	0.000101702	0.0064359	0.0158023
GCAA	3402	3692	7094	GGCA	74	69	143	GATC	11	11	22	AAGC	6	12	18	ATGC	3144	3671	6815	GCGA	3124	3529	6653			GACA	17	9	72	21719	21385	21928		98	98	0.00446917	111	969663	0.000100675	0.0013724	0.0733569
GCGA	3293	3698	6991	AACA	36	42	78	CTGG	4	2	6	CGAG	26	19	45	GCGA	3217	3551	6768	AGTA	2618	3780	6398			GACG	21	4	73	8141	7997	8287		98	98	0.0118258	48	969761	0.000100675	0.00546239	0.0184305
AGTC	3522	3467	6989	GAGC	5	2	7	TTCT	26	10	36	TCTG	484	590	1074	CGGT	3340	3184	6524	CGGT	3233	3141	6374			ATGA	24	5	65	732	714	833		94	94	0.112845	7	969855	9.65655e-05	0.000846856	0.114028
AGTA	2870	4017	6887	CATT	4	4	8	ACGG	3	6	9	AGGG	86	169	255	GCAG	3125	3287	6412	GCAG	3072	3268	6340			AATG	8	13	70	16569	16298	16742		91	91	0.00543543	82	969946	9.34836e-05	0.00288404	0.0324141
ATGC	3159	3723	6882	ATTT	1	0	1	CGTC	2	2	4	TTAT	1	2	3	CCAA	2916	3285	6201	CCAA	2844	3258	6102			TACC	16	5	67	7696	6942	7843		88	88	0.0112202	59	970034	9.04017e-05	0.00217468	0.0415701
CCAG	3308	3544	6852	CGTG	2	13	15	CCCA	691	637	1328	TAGA	4	2	6	TCGA	2999	3089	6088	TCGA	2749	3075	5824			GATG	22	8	56	9392	9238	9527		86	86	0.00902698	49	970120	8.83471e-05	0.0051184	0.0172607
CCTT	3709	3138	6847	ATAC	2	4	6	CAGA	4	1	5	GCAG	298	297	595	AATC	2770	3274	6044	CAGC	2737	2828	5565			CACG	15	8	61	14677	14455	14862		84	84	0.005652	101	970204	8.62925e-05	0.00391876	0.0220204
GTCT	3428	3318	6746	GAAC	2	7	9	TCTC	146	134	280	GGCC	365	351	716	GTCC	3187	2783	5970	GGCC	2609	2651	5260			GAAG	20	1	60	4727	4623	4827		81	81	0.0167806	19	970285	8.32107e-05	0.00440602	0.0188857
GCTG	3231	3449	6680	AAGT	2	1	3	CTCG	88	90	178	CTAA	43	81	124	CAGC	2825	2840	5665	TGGC	2745	2507	5252			GTGA	10	1	70	388	380	471		81	81	0.171975	2	970366	8.32107e-05	0.00181609	0.0458185
CGGT	3366	3246	6612	CCAC	249	209	458	AGAA	1	1	2	TATG	3	5	8	GGCC	2683	2673	5356	GTGC	2607	2596	5203			ACCC	16	10	54	24442	16479	24649		80	80	0.00324557	127	970446	8.21834e-05	0.00436623	0.0188225
GGCC	3103	3125	6228	TCCG	3739	3415	7154	TCCT	367	290	657	TTTA	7	0	7	TGGC	2808	2516	5324	ACGT	2469	2707	5176			GGTA	18	3	59	1502	1363	1587		80	80	0.0504096	5	970526	8.21834e-05	0.00196089	0.0419113
TCGA	3041	3162	6203	TCGT	9	3	12	ACTC	166	154	320	CGTA	1146	1211	2357	ACGT	2560	2751	5311	CCAG	2383	2676	5059			GGCA	14	1	62	637	626	716		77	77	0.107542	2	970603	7.91015e-05	0.00322828	0.0245027
AATC	2802	3334	6136	ATGT	1	0	1	GACG	9	4	13	TGTC	44	28	72	GTGC	2657	2617	5274	TAGC	2385	2374	4759			TCAG	11	6	58	1195	1165	1288		75	75	0.0582298	18	970678	7.70469e-05	0.00350124	0.0220056
ACGT	2884	3163	6047	CTTG	7	10	17	AAGG	1	4	5	CTAT	5	9	14	CCAG	2443	2687	5130	ACGA	1881	2786	4667			CAAG	17	5	51	10505	10349	10632		73	73	0.00686606	54	970751	7.49923e-05	0.00312176	0.0240225
CAGC	2849	2883	5732	TACA	8	13	21	ACGA	5	3	8	TATA	2	7	9	TAGC	2439	2388	4827	CTTC	2387	2236	4623			TCGA	17	3	52	6088	5824	6203		72	72	0.0116073	43	970823	7.3965e-05	0.00327461	0.0225874
TGGC	2846	2538	5384	CCTT	490	389	879	ACCT	399	389	788	TAAC	2	3	5	AAAT	2085	2678	4763	GCGT	2321	2237	4558			CCAG	12	6	51	8970	8821	9073		69	69	0.00760498	34	970892	7.08832e-05	0.00414715	0.017092
GTGC	2677	2659	5336	GCGC	66	80	146	CGCA	47	38	85	AAAT	20	20	40	ACGA	1940	2801	4741	AAAT	1972	2532	4504			GCCT	15	8	43	15855	15567	16001		66	66	0.00412474	80	970958	6.78013e-05	0.00598012	0.0113378
ATCA	2472	2790	5262	GATC	27	23	50	TCTA	7	1	8	GGCA	261	284	545	CTTC	2479	2248	4727	AATC	1987	2428	4415			CGTA	10	4	52	11191	11062	11342		66	66	0.00581908	85	971024	6.78013e-05	0.00222454	0.0304788
GCGT	2603	2500	5103	CTGG	7	5	12	ATAG	1	0	1	AACA	1196	1507	2703	GCGT	2380	2251	4631	CTAC	2189	2199	4388			AATC	18	7	40	8745	8609	8854		65	65	0.00734131	44	971089	6.6774e-05	0.00155874	0.0428385
TAGC	2455	2428	4883	TTCT	111	82	193	GTCC	19	18	37	GAGC	16	17	33	CTAC	2261	2255	4516	GTCT	2170	2155	4325			CTGA	10	8	46	370	360	441		64	64	0.145125	7	971153	6.57467e-05	0.00138196	0.0475748
ACGA	1993	2889	4882	TATT	2	7	9	GATT	5	2	7	TGAA	1	5	6	GTCT	2233	2171	4404	TTTG	2350	1970	4320			CCGA	14	5	43	10262	10061	10369		62	62	0.00597936	45	971215	6.36921e-05	0.00413935	0.015387
AAAT	2105	2738	4843	CGTC	3	18	21	AGGT	2	3	5	CATT	38	32	70	TTTG	2396	1976	4372	GAGA	1809	2488	4297			TAAG	16	5	37	3791	3724	3881		58	58	0.0149446	32	971273	5.95829e-05	0.00289235	0.0206002
CTTC	2534	2293	4827	ACGG	9	7	16	CAAA	6	1	7	ATTT	8	4	12	GAGA	1860	2504	4364	TGTG	1893	2085	3978			TCTG	6	5	43	9719	9581	9839		54	54	0.00548836	66	971327	5.54738e-05	0.00522971	0.0106074
TCTG	2199	2385	4584	CCCA	6425	6536	12961	AAGA	4	0	4	CGTG	25	36	61	AGGT	2861	1393	4254	GCTG	1968	2000	3968			CTCG	6	2	45	8056	7916	8168		53	53	0.00648874	59	971380	5.44465e-05	0.0019206	0.0283487
CTAC	2268	2305	4573	AATA	2	2	4	CACG	33	30	63	ATAC	13	10	23	ATTG	2014	2199	4213	ATAC	1810	2109	3919			TCAC	8	4	39	11631	11478	11753		51	51	0.00433932	71	971431	5.23919e-05	0.00462485	0.0113284
TTTG	2406	2005	4411	CAGA	2	4	6	GTCA	93	57	150	AATG	20	24	44	TGTG	1953	2098	4051	GAGG	1604	2305	3909			GTTG	8	6	36	11718	11528	11837		50	50	0.00422404	69	971481	5.13646e-05	0.00453067	0.0113371
GAGA	1871	2539	4410	TCTC	1091	804	1895	AAAC	5	4	9	GAAC	187	237	424	GCTG	2036	2012	4048	GTCC	1933	1828	3761			ACGA	12	0	38	434	422	488		50	50	0.102459	4	971531	5.13646e-05	0.00281832	0.0182253
AGGT	2896	1417	4313	CTCG	270	286	556	TTTG	1	0	1	AAGT	6	10	16	ATAC	1865	2120	3985	CTTA	1753	1971	3724			ACAA	11	5	31	7893	7791	7980		47	0	0	40	971578	4.82827e-05	0.0018861	0.0255993
AGAC	1980	2330	4310	AGAA	1	1	2	AGCC	4	5	9	CCAC	989	1014	2003	GAGG	1658	2316	3974	GTTG	1839	1878	3717			GCTC	7	6	33	8462	8337	8552		46	0	0	44	971624	4.72554e-05	0.00405927	0.0116414
ATTG	2030	2224	4254	ACAC	15	18	33	GCCT	746	620	1366	TCGT	21	17	38	CTTA	1809	1982	3791	ACAG	1656	2042	3698			GATT	15	0	31	6044	4415	6136		46	0	0	46	971670	4.72554e-05	0.00254712	0.0185525
TCTT	2332	1776	4108	TCCT	3136	2350	5486	CGGA	5	2	7	TCCG	11090	10668	21758	ACAG	1720	2053	3773	ATCA	1744	1914	3658			GGTC	13	2	31	383	365	433		46	0	0	4	971716	4.72554e-05	0.00397743	0.0118809
TGTG	1962	2135	4097	AACT	2	5	7	GGCT	24	22	46	ATGT	1	0	1	GTTG	1884	1888	3772	CCTT	1967	1643	3610			CCCA	12	7	26	12707	12551	12798		45	0	0	46	971761	4.62281e-05	0.00243783	0.0189628
ATAC	1883	2147	4030	ACTC	1174	1178	2352	GTGC	4	0	4	CTTG	25	26	51	ATCA	1781	1925	3706	TCTG	1502	1606	3108			AACC	8	3	34	7684	7575	7778		45	0	0	49	971806	4.62281e-05	0.00232703	0.0198657
GAGG	1661	2357	4018	GACG	14	20	34	GCGA	3	6	9	TACA	50	36	86	CCTT	2012	1662	3674	AGAG	1372	1708	3080			CATG	7	3	34	1834	1786	1910		44	0	0	32	971850	4.52009e-05	0.00316507	0.0142811
GTTG	1990	2020	4010	AAGG	3	18	21	AGAT	1	0	1	CCTT	1141	1014	2155	AATA	1562	1984	3546	AATA	1332	1701	3033			CATT	0	0	44	919	898	976		44	0	0	13	971894	4.52009e-05	0.00169875	0.0266083
AATA	1729	2253	3982	ACGA	9	16	25	CTAC	1	1	2	GCGC	452	452	904	GATA	1581	1901	3482	AGCC	1567	1425	2992			TTTG	11	7	23	9264	9124	9358		41	0	0	53	971935	4.2119e-05	0.0047704	0.00882924
ACAG	1810	2170	3980	ACCT	4224	4131	8355	TGCG	8	13	21	GATC	72	81	153	TCTG	1540	1613	3153	TATT	1480	1482	2962			GCCA	7	3	30	5324	5252	5384		40	0	0	20	971975	4.10917e-05	0.0028712	0.0143117
TTCT	2255	1639	3894	CGCA	161	163	324	CTCA	135	102	237	CTGG	22	29	51	AGAG	1405	1722	3127	ATTG	741	2191	2932			ATTT	0	0	40	4763	4504	4843		40	0	0	40	972015	4.10917e-05	0.00158946	0.0258526
CTTA	1839	2042	3881	TCTA	22	21	43	CCAG	40	36	76	ATAA	4	3	7	AGCC	1597	1426	3023	TTCT	1647	1236	2883			ACCT	5	5	29	4254	2600	4313		39	0	0	20	972054	4.00644e-05	0.00290897	0.0137727
ACTA	1629	2096	3725	GTAC	1	2	3	ATGG	2	2	4	TTCT	426	295	721	TATT	1518	1489	3007	GAAA	1201	1621	2822			ATCG	5	3	30	7614	7523	7694		38	0	0	42	972092	3.90371e-05	0.00299283	0.0130435
AGCC	1869	1704	3573	GTCC	163	145	308	CTTC	1	0	1	TATT	9	4	13	TTCT	1691	1245	2936	GATA	1222	1558	2780			ACAC	6	2	29	10294	9999	10385		37	0	0	54	972129	3.80098e-05	0.00300945	0.0126302
GAAA	1523	2026	3549	GATT	9	9	18	GCTG	38	47	85	CGTC	23	50	73	AGAC	1348	1576	2924	AAGT	1225	1480	2705			TTCG	6	5	25	7723	7603	7811		36	0	0	52	972165	3.69825e-05	0.00415571	0.0088992
GATA	1592	1948	3540	AGGT	2	3	5	TATC	1	1	2	ACGG	585	722	1307	GAAA	1237	1627	2864	AGGT	1216	1384	2600			TTCC	6	5	25	7457	7358	7542		36	0	0	49	972201	3.69825e-05	0.00245067	0.0150908
ATCC	1713	1749	3462	CGTT	2	3	5	TAAT	1	0	1	CCCA	15084	15886	30970	AAGT	1241	1487	2728	ATCC	1235	1321	2556			TCCA	3	0	32	9702	9611	9802		35	0	0	65	972236	3.59552e-05	0.00294574	0.0122058
AGAG	1413	1763	3176	CAAA	7	4	11	GACC	2	0	2	CAGA	20	23	43	ATCC	1274	1328	2602	ACTA	1097	1358	2455			GCAT	2	7	24	6815	6709	6882		33	0	0	34	972269	3.39006e-05	0.0025801	0.0131393
TATT	1533	1516	3049	AAGA	7	5	12	CAGG	8	5	13	TCTC	3346	2701	6047	ACTA	1132	1367	2499	TAAG	1142	1300	2442			GTAT	6	4	23	3985	3919	4030		33	0	0	12	972302	3.39006e-05	0.00282839	0.0119858
AAGT	1258	1514	2772	GTCA	512	542	1054	GGCG	40	23	63	CTCG	1222	1192	2414	TAAG	1184	1307	2491	TATC	1248	1114	2362			TGCA	10	0	23	209	202	243		33	0	0	1	972335	3.39006e-05	0.00165166	0.0205252
TAAG	1194	1332	2526	CACG	37	65	102	TCGC	3	5	8	AATA	164	236	400	AAGC	1144	1307	2451	TCTT	1234	915	2149			GCCC	7	3	22	9455	9304	9536		32	0	0	49	972367	3.28733e-05	0.00623798	0.00526987
AAGC	1154	1341	2495	AAAC	6	14	20	AGCA	11	5	16	AGAA	5	3	8	TATC	1279	1121	2400	CGTT	1080	950	2030			ACCG	0	7	25	6524	6374	6612		32	0	0	56	972399	3.28733e-05	0.00718581	0.00457476
TATC	1289	1139	2428	TTTG	1	3	4	GTGA	3	1	4	ACAC	55	62	117	TCTT	1252	922	2174	GGTG	906	1065	1971			GCTA	6	0	25	4827	4759	4883		31	0	0	25	972430	3.18461e-05	0.00224242	0.0142017
ATCT	1152	978	2130	GCCT	4711	4130	8841	TTGT	2	3	5	TCCT	7998	6825	14823	CGTT	1110	961	2071	TAGG	903	1045	1948			GAAT	6	0	24	733	711	769		30	0	0	6	972460	3.08188e-05	0.00270047	0.0114124
CGTT	1119	978	2097	AGCC	27	24	51	ATTG	1	1	2	AACT	11	7	18	GGTG	940	1072	2012	AGAT	738	1127	1865			ACCA	8	1	20	1338	1299	1375		29	0	0	8	972489	2.97915e-05	0.0011722	0.025415
GGTG	948	1104	2052	CGGA	8	12	20	CCTC	1024	951	1975	ACTC	3161	3331	6492	TAGG	926	1052	1978	ATAG	854	990	1844			CCAT	0	4	24	9778	9684	9854		28	0	0	48	972517	2.87642e-05	0.0024829	0.0115849
TAGG	933	1072	2005	GGCT	128	127	255	AAAG	1	0	1	GACG	136	154	290	AGAT	756	1138	1894	AGAC	807	989	1796			GACT	6	2	20	6925	6815	6989		28	0	0	36	972545	2.87642e-05	0.00342973	0.00838672
ATAG	901	1017	1918	GTGC	2	1	3	CCGG	140	105	245	AAGG	33	50	83	ATAG	890	996	1886	CATG	795	991	1786			GCTG	3	7	18	5665	5565	5732		28	0	0	39	972573	2.87642e-05	0.0072392	0.00397339
CATG	864	1046	1910	GCGA	10	19	29	GCAA	1	3	4	ACGA	37	45	82	CATG	838	996	1834	AAGC	832	953	1785			ATAT	4	2	21	7750	7624	7820		27	0	0	43	972600	2.77369e-05	0.00138196	0.0200706
AGAT	760	1145	1905	AGAT	1	2	3	TCCA	355	340	695	ACCT	10755	10744	21499	ATCT	1000	798	1798	GGAT	732	950	1682			TACT	5	5	17	6826	6398	6887		27	0	0	34	972627	2.77369e-05	0.00232753	0.0119169
TTCG	939	897	1836	CTAC	2	4	6	CCGT	133	140	273	CGCA	652	765	1417	TTTC	1035	730	1765	TTTC	947	724	1671			TATC	0	1	26	3482	2780	3540		27	0	0	31	972654	2.77369e-05	0.00230537	0.0120314
TTTC	1042	755	1797	TGCG	59	60	119	CGCC	297	286	583	TCTA	109	94	203	GGAT	754	953	1707	GAAT	674	942	1616			AGTT	7	0	18	436	398	467		25	0	0	6	972679	2.56823e-05	0.00286239	0.00897233
ACAA	779	976	1755	CTCA	781	803	1584	ACAT	12	9	21	GTAC	3	10	13	GAAT	680	946	1626	GTAC	759	823	1582			CACA	1	0	23	4051	3978	4097		24	0	0	22	972703	2.4655e-05	0.000989384	0.0249196
GGAT	759	968	1727	CCAG	147	136	283	GAAT	1	0	1	TTGA	3	1	4	GTAC	780	833	1613	TTCG	794	785	1579			GCAC	3	4	16	5274	5203	5336		23	0	0	39	972726	2.36277e-05	0.00431108	0.00548069
GAAT	688	958	1646	CTTC	12	8	20	TTCG	4	1	5	ATAG	3	7	10	TTCG	819	793	1612	GATG	727	845	1572			AGCA	5	0	18	523	194	550		23	0	0	4	972749	2.36277e-05	0.00217871	0.0108448
GTAC	788	850	1638	GCTG	326	350	676	CCTG	1186	1219	2405	GTCC	610	625	1235	GATG	754	850	1604	TATA	763	747	1510			AATA	9	0	13	3007	2962	3049		22	0	0	20	972771	2.26004e-05	0.00169371	0.0133437
GATG	764	855	1619	TATC	2	2	4	GTAT	1	0	1	GATT	16	24	40	TATA	791	751	1542	TACC	641	722	1363			ACTT	3	3	16	2728	2705	2772		22	0	0	22	972793	2.26004e-05	0.00179822	0.0125683
TACC	820	767	1587	GACC	3	10	13	GTCT	31	31	62	AGGT	19	10	29	TACC	779	723	1502	GGAG	567	754	1321			GCTT	4	0	18	2451	1785	2495		22	0	0	22	972815	2.26004e-05	0.00440551	0.00513003
TTCA	831	755	1586	CAGG	4	6	10	GCTA	141	173	314	CGTT	5	4	9	GGAG	595	759	1354	TGGT	617	682	1299			CCTC	0	0	21	3974	3909	4018		21	0	0	23	972836	2.15731e-05	0.00305301	0.00706618
TATA	799	769	1568	GGCG	134	188	322	TACC	2	1	3	CAAA	11	12	23	TGGT	651	687	1338	TGAA	598	691	1289			CAAT	3	2	15	4213	2932	4254		20	0	0	21	972856	2.05458e-05	0.00214144	0.0095944
CCAT	728	737	1465	TCGC	21	10	31	CGAA	4	1	5	AAGA	364	456	820	TGAA	613	697	1310	AGAA	557	676	1233			CAAA	4	1	14	4372	4320	4411		19	0	0	20	972875	1.95185e-05	0.00143308	0.01362
TGGT	670	705	1375	GATG	1	1	2					GTCA	1575	1671	3246	AGAA	572	680	1252	TTCA	621	568	1189			ACTG	0	0	19	353	336	374		19	0	0	2	972894	1.95185e-05	0.00329249	0.0059282
GGAG	599	774	1373	AGCA	44	61	105					CACG	207	218	425	TTCA	640	570	1210	CTGA	492	673	1165			TTGA	5	2	12	179	178	199		19	0	0	1	972913	1.95185e-05	0.00169321	0.0115276
TGAA	614	715	1329	GTGA	6	2	8					AAAC	32	49	81	CTGA	519	676	1195	ACAA	515	636	1151			CTCT	2	0	16	3127	3080	3176		18	0	0	31	972931	1.84913e-05	0.00171058	0.0108099
TCTA	761	540	1301	TTGT	1	10	11					TTTG	5	9	14	ACAA	530	643	1173	TAAC	465	555	1020			CTTA	3	0	15	2491	2442	2526		18	0	0	17	972949	1.84913e-05	0.000870275	0.0212476
CTGA	555	733	1288	TTAC	1	1	2					GCCT	12476	11769	24245	TCTA	622	417	1039	TCTA	597	417	1014			TCTC	2	2	13	4364	4297	4410		17	0	0	29	972966	1.7464e-05	0.00376767	0.00463522
AGAA	585	689	1274	ATTA	1	0	1					AGCC	238	237	475	TAAC	476	558	1034	ATAA	381	580	961			GATA	4	2	11	2400	2362	2428		17	0	0	11	972983	1.7464e-05	0.00362514	0.00481746
TAAC	480	567	1047	ATTG	2	1	3					CGGA	42	43	85	ATAA	395	586	981	TGTA	446	458	904			ATAG	3	0	14	593	572	624		17	0	0	14	973000	1.7464e-05	0.0015746	0.011091
ATAA	400	597	997	ACAG	20	16	36					GGCT	552	526	1078	AATG	360	559	919	AATG	344	554	898			GAAA	0	0	16	1765	1671	1797		16	0	0	16	973016	1.64367e-05	0.00152953	0.0107462
GCAC	525	465	990	TTTT	2	0	2					GTGC	11	5	16	TGTA	453	465	918	CAAG	426	464	890			GTAC	3	0	13	1613	1582	1638		16	0	0	9	973032	1.64367e-05	0.00160583	0.0102356
AATG	381	595	976	CCTC	6504	5594	12098					GCGA	62	94	156	CAAG	436	466	902	CTAG	394	424	818			ATAC	3	1	12	560	544	581		16	0	0	5	973048	1.64367e-05	0.00135074	0.0121687
TGTA	460	479	939	CCGG	417	419	836					AGAT	2	2	4	TGTT	459	428	887	GCAC	384	360	744			AAAC	1	2	13	499	489	516		16	0	0	1	973064	1.64367e-05	0.0024411	0.0067333
CAAG	439	470	909	GCAA	4	12	16					GAGG	1	20	21	CTAG	400	424	824	TTAT	374	349	723			GTAG	6	2	7	4516	4388	4573		15	0	0	42	973079	1.54094e-05	0.00385681	0.00399537
TGTT	467	436	903	TCCA	2548	2417	4965					CTAC	4	3	7	GCAC	395	366	761	TCAT	340	374	714			TATA	5	1	9	1542	1510	1568		15	0	0	11	973094	1.54094e-05	0.000722963	0.0213142
CTAG	402	431	833	CCGT	819	776	1595					GGAG	2	6	8	ATTC	378	355	733	ATTC	360	351	711			TCAT	7	3	5	608	588	624		15	0	0	1	973109	1.54094e-05	0.00390012	0.003951
TCAT	402	431	833	ACAT	56	91	147					TGCG	266	245	511	TTAT	383	350	733	ATTA	352	351	703			AACG	5	0	9	2071	2030	2097		14	0	0	12	973123	1.43821e-05	0.00357553	0.00402237
ATTC	392	377	769	CGCC	61	69	130					CTCA	2647	2733	5380	TCAT	358	374	732	AGTG	236	447	683			CACC	1	0	13	2012	1971	2052		14	0	0	26	973137	1.43821e-05	0.00278558	0.00516304
AGTG	249	492	741	GAAT	1	0	1					ATGG	10	14	24	ATTA	362	354	716	ATCT	337	319	656			CATC	2	0	12	1604	1572	1619		14	0	0	1	973151	1.43821e-05	0.00125757	0.0114364
TTAT	385	354	739	TTCG	25	14	39					CCAG	676	654	1330	TGAC	367	347	714	TTGC	331	305	636			TAAC	5	0	9	269	258	287		14	0	0	4	973165	1.43821e-05	0.0017816	0.00807259
ATTA	364	363	727	AGAG	1	1	2					CTTC	40	20	60	AGTG	247	450	697	TGCC	330	296	626			CACT	0	0	13	697	683	741		13	0	0	31	973178	1.33548e-05	0.00248013	0.00538471
TGAC	370	353	723	CCTG	1715	1542	3257					GCTG	828	998	1826	TTGC	345	308	653	GAGT	299	320	619			GCAA	8	0	5	653	636	678		13	0	0	12	973191	1.33548e-05	0.00157007	0.00850586
TGCC	372	344	716	GTAT	3	0	3					TATC	5	6	11	GAGT	316	322	638	ATGA	282	306	588			AAAT	1	0	12	422	385	437		13	0	0	2	973204	1.33548e-05	0.00177102	0.00754074
TTGC	353	325	678	GTCT	272	282	554					TAAT	3	2	5	TGCC	339	298	637	CTAT	266	306	572			TTCT	2	2	8	1252	1233	1274		12	0	0	10	973216	1.23275e-05	0.00280447	0.00439566
GAGT	321	325	646	TGGA	1	2	3					GACC	13	18	31	ATGA	292	316	608	GTAT	256	288	544			TACA	0	1	11	918	904	939		12	0	0	9	973228	1.23275e-05	0.000544174	0.0226536
ACAC	299	331	630	GCTA	1048	1221	2269					CAGG	69	68	137	CTAT	286	307	593	CCAT	268	270	538			CTAT	0	1	10	1886	1844	1918		11	0	0	21	973239	1.13002e-05	0.00141747	0.0079721
ATGA	301	323	624	TACC	11	7	18					GGCG	723	717	1440	GTAT	268	292	560	TAAT	222	314	536			TCTA	2	3	6	244	232	259		11	0	0	4	973250	1.13002e-05	0.00137315	0.0082294
CTAT	292	332	624	CGAA	3	3	6					TCGC	99	93	192	CCAT	281	271	552	TGTT	83	427	510			CCTA	0	0	10	1978	1948	2005		10	0	0	17	973260	1.02729e-05	0.00105964	0.00969472
GTAT	277	304	581									GATG	9	3	12	TAAT	233	317	550	GTTT	304	185	489			AACA	0	0	10	887	510	903		10	0	0	6	973270	1.02729e-05	0.00115785	0.00887242
TAAT	240	319	559									AGCA	173	217	390	TGCT	280	243	523	AATT	228	242	470			TTAC	3	0	7	191	183	202		10	0	0	1	973280	1.02729e-05	0.00124019	0.00828333
TGCT	287	263	550									GTGA	12	27	39	GTTT	311	188	499	ACAC	220	232	452			CATA	0	1	8	430	418	446		9	0	0	7	973289	9.24563e-06	0.000634827	0.014564
GTTT	326	190	516									TTGT	10	21	31	AATT	233	244	477	TCGT	237	185	422			GTAA	2	0	7	382	376	398		9	0	0	7	973298	9.24563e-06	0.00184782	0.00500352
AATT	239	249	488									TGAC	3	2	5	ACAC	227	239	466	TATG	193	225	418			ATCT	3	1	4	1894	1865	1905		8	0	0	3	973306	8.21834e-06	0.00125505	0.00654822
TCGT	278	210	488									TTAC	3	4	7	AACT	194	242	436	AACT	157	241	398			ATCC	2	0	6	1707	1682	1727		8	0	0	12	973314	8.21834e-06	0.00156856	0.00523942
TCAC	250	221	471									ATTG	9	6	15	TCGT	247	187	434	AAAG	165	226	391			ATTC	1	1	6	1626	1616	1646		8	0	0	12	973322	8.21834e-06	0.00142779	0.00575596
AACT	207	260	467									ACAG	69	78	147	TATG	204	226	430	ATTT	200	185	385			CTCC	0	0	8	1354	1321	1373		8	0	0	11	973330	8.21834e-06	0.00164813	0.00498645
TATG	208	238	446									TTTT	1	3	4	ATTT	233	189	422	TCAC	199	181	380			AATT	0	0	8	477	470	488		8	0	0	3	973338	8.21834e-06	0.00129937	0.00632487
TCAG	216	225	441									CCTC	22154	19431	41585	AAAG	181	226	407	TTAC	195	181	376			GTTA	2	0	5	1034	1020	1047		7	0	0	6	973345	7.19104e-06	0.00115609	0.00622017
ATTT	242	195	437									AAAG	2	0	2	TCAC	206	182	388	GACC	149	216	365			TTAT	0	0	7	981	961	997		7	0	0	9	973352	7.19104e-06	0.00243052	0.00295864
GACC	180	253	433									CCGG	2198	2257	4455	GACC	161	222	383	TCAG	169	191	360			TAAA	0	0	7	167	163	178		7	0	0	4	973359	7.19104e-06	0.000619718	0.0116037
AAAG	184	229	413									TCCA	7896	7689	15585	TTAC	198	184	382	CAGT	173	163	336			TTCA	0	0	6	1310	1289	1329		6	0	0	13	973365	6.16375e-06	0.0014706	0.00419131
TTAC	203	195	398									CCGT	2566	2301	4867	TCAG	177	193	370	GAAG	124	162	286			ATTA	0	1	5	550	536	559		6	0	0	3	973371	6.16375e-06	0.000443951	0.0138839
CAGT	197	177	374									GCAA	39	55	94	CAGT	188	165	353	GTTA	118	140	258			CTTC	4	0	2	293	286	301		6	0	0	2	973377	6.16375e-06	0.00126991	0.00485371
GAAG	134	167	301									ACAT	266	356	622	GAAG	130	163	293	TTGA	126	114	240			AAAA	2	0	4	132	127	140		6	0	0	2	973383	6.16375e-06	0.000511186	0.0120578
GTTA	134	153	287									CGCC	246	255	501	GTTA	127	142	269	TAGA	96	136	232			ATTG	0	1	5	131	131	137		6	0	0	0	973389	6.16375e-06	0.00260629	0.00236495
TAGA	115	144	259									GAAT	3	3	6	TTGA	131	114	245	TGCA	92	110	202			CTAA	0	0	6	114	112	121		6	0	0	1	973395	6.16375e-06	0.000406682	0.0151562
TTGA	134	115	249									TTCG	87	84	171	TAGA	108	136	244	AGTT	94	107	201			GTCA	0	0	5	714	186	723		5	0	0	4	973400	5.13646e-06	0.001422	0.00361213
TGCA	115	128	243									AGAG	4	12	16	TGCA	99	110	209	TGCT	100	94	194			ACTC	0	3	2	638	619	646		5	0	0	3	973405	5.13646e-06	0.00267302	0.00192159
AGTT	102	110	212									CCTG	5816	5650	11466	AGTT	99	107	206	GTAG	90	100	190			CTAG	0	0	4	824	818	833		4	0	0	5	973409	4.10917e-06	0.00224217	0.00183268
GTAG	94	111	205									GTAT	5	7	12	GTAG	92	102	194	TGAC	100	86	186			ATAA	1	0	3	733	723	739		4	0	0	2	973413	4.10917e-06	0.000444706	0.00924018
GTAA	77	125	202									GTCT	885	804	1689	GTAA	74	117	191	GTAA	67	116	183			TCAA	0	0	4	245	240	249		4	0	0	0	973417	4.10917e-06	0.0012412	0.00331064
TCAA	104	95	199									TGGA	15	17	32	TCAA	94	85	179	TCAA	93	85	178			AACT	0	0	4	206	201	212		4	0	0	2	973421	4.10917e-06	0.00156025	0.00263366
TAAA	86	94	180									GCTA	3193	4093	7286	TAAA	86	92	178	TAAA	82	92	174			CTTT	0	1	2	407	391	413		3	0	0	3	973424	3.08188e-06	0.00290646	0.00106036
TTTA	89	89	178									TACC	26	33	59	TTTA	82	85	167	TTTA	79	84	163			CTTG	0	0	2	902	890	909		2	0	0	5	973426	2.05458e-06	0.00283192	0.00072551
TGAG	85	78	163									CGAA	11	14	25	TGAG	84	72	156	TGAG	78	69	147			CTAC	0	2	0	194	190	205		2	0	0	9	973428	2.05458e-06	0.00113921	0.00180351
TTAA	68	82	150													TTAA	68	79	147	TTAA	66	78	144			CTCA	2	0	0	156	147	163		2	0	0	5	973430	2.05458e-06	0.00059076	0.00347787
TAGT	65	80	145													TAGT	65	73	138	CAAT	57	74	131			ACAT	1	0	1	118	115	121		2	0	0	1	973432	2.05458e-06	0.00219155	0.000937502
TTTT	72	68	140													TTTT	67	65	132	TAGT	55	73	128			TAAT	1	0	0	716	703	727		1	0	0	10	973433	1.02729e-06	0.00203694	0.000504332
CAAT	62	75	137													CAAT	57	74	131	TTTT	63	64	127			TTTA	0	0	0	178	174	180		0	0	0	2	973433	0	0.00121199	0
TTAG	61	60	121													ATGT	62	56	118	ATGT	59	56	115			TTAA	0	0	0	147	144	150		0	0	0	3	973433	0	0.000894449	0
ATGT	64	57	121													TTAG	57	57	114	TTAG	55	57	112			ACTA	0	0	0	138	128	145		0	0	0	7	973433	0	0.00132102	0
TGAT	25	37	62													TGAT	25	36	61	TGAT	22	36	58			ATCA	0	0	0	61	58	62		0	0	0	1	973433	0	0.000531079	0

## Sheet: 2d1-6tgg
…t…				...taa…				...tag…				…tga…				...tgg…				tgg						PAM	taa	tag	tga	…tgg…	tgg	…t…		target edited	low confidence data removed	ratio of target edited	un-target edited	total of target edit sequences	the proportion of edit sequences in the library	The proportion of sequencing reads in the original library	enrichment factor
seq_mode	+	-	sum	seq_mode	+	-	sum	seq_mode	+	-	sum	seq_mode	+	-	sum	seq_mode	+	-	sum		+	-	sum
CGTA	251131	209309	460440	CCTC	5952	4864	10816	CTGA	3	4	7	CAGT	3	4	7	CGTA	250026	208333	458359	CGTA	249203	207237	456440			GAGG	10816	2894	50432	33510	33247	97690		64142	64142	0.656587	38	64142	0.0984661	0.0113682	8.66152
CCTC	52345	45345	97690	CCCG	4203	3229	7432	TCTT	32	32	64	CTGA	17	18	35	AGGG	21778	19525	41303	AGGG	21692	19444	41136			CGGG	7432	1442	26545	4682	4658	40112		35419	35419	0.883003	11	99561	0.0543727	0.00986664	5.51076
AGGG	21847	19598	41445	CCCC	3784	2705	6489	TAAG	1	2	3	TCTT	689	606	1295	GGGA	21256	18506	39762	GGGA	21199	18393	39592			GGGG	6489	1330	25834	6674	6642	40346		33653	33653	0.83411	19	133214	0.0516616	0.0118635	4.35466
CCCC	22231	18115	40346	GCCC	3250	2536	5786	ATCG	49	41	90	AGTG	2	1	3	TTGG	17949	16673	34622	TTGG	17898	16573	34471			GGGC	5786	1109	23919	6570	4461	37405		30814	30814	0.823794	21	164028	0.0473034	0.00798608	5.92323
CCCG	22058	18054	40112	GCCA	3174	2440	5614	GCTT	140	162	302	CTAG	2	1	3	CCTC	17626	15884	33510	CCTC	17510	15737	33247			TGGC	5614	968	18603	4613	4312	29822		25185	25185	0.844511	24	189213	0.0386622	0.00694961	5.56322
GGGA	21346	18599	39945	CCCA	2895	2282	5177	GCGT	5	10	15	GGTG	3	3	6	AGCG	16844	15928	32772	AGCG	16794	15873	32667			GGGT	5081	924	18551	7146	7110	31710		24556	24556	0.774393	8	213769	0.0376966	0.00626467	6.01733
GCCC	20353	17052	37405	ACCC	2909	2172	5081	GTTG	3	0	3	CAAC	13	9	22	AACA	15528	13060	28588	AACA	15352	12877	28229			CGGC	4995	1038	18230	6617	6308	30890		24263	24263	0.785465	10	238032	0.0372468	0.00617729	6.02963
AGCG	18833	17700	36533	GCCG	2726	2269	4995	CTCC	202	173	375	GGAA	8	3	11	CATA	14215	12102	26317	CATA	14173	12031	26204			CGGT	4971	970	18290	3849	3821	28090		24231	24231	0.86262	10	262263	0.0371977	0.00610577	6.09221
CTTT	18669	17024	35693	ACCG	2810	2161	4971	GCGG	3	4	7	TAAG	3	4	7	CTTT	12685	11589	24274	CTTT	12543	11437	23980			TGGG	5177	981	17810	4567	4543	28544		23968	23968	0.839686	9	286231	0.0367939	0.0079337	4.63767
TTGG	18212	16922	35134	ACCA	2784	2112	4896	ATCA	39	36	75	TAGG	15	6	21	CTGC	12377	11683	24060	CTGC	11399	11643	23042			AGGG	4835	855	16557	4052	3760	26308		22247	22247	0.845636	9	308478	0.034152	0.00889765	3.83831
ACCC	17432	14278	31710	CCCT	2633	2202	4835	GTTC	5	1	6	ATCG	792	754	1546	GGCG	12200	10506	22706	GGCG	12171	10468	22639			TGGT	4896	842	16320	4550	4522	26622		22058	22058	0.828563	14	330536	0.0338618	0.00640946	5.2831
GCCG	16485	14405	30890	ACCT	2270	1865	4135	CTGC	1	12	13	CAAT	1	2	3	CGCG	11475	9919	21394	CGCG	11445	9865	21310			GAGC	3409	767	16050	4094	4068	24325		20226	20226	0.83149	5	350762	0.0310495	0.00746079	4.16168
AACA	16231	13605	29836	GCCT	2098	1702	3800	AACG	2	4	6	GCTT	3024	2459	5483	CACG	11484	9597	21081	CACG	11215	9373	20588			AGGC	3800	704	12414	3972	1819	20895		16918	16918	0.809667	5	367680	0.0259713	0.00537349	4.83322
GCCA	16392	13430	29822	GCTC	1874	1535	3409	ATCT	2	3	5	GTAA	4	3	7	TACT	10454	9728	20182	TACT	10425	9679	20104			AGGT	4135	618	12008	2493	2471	19270		16761	16761	0.869798	16	384441	0.0257303	0.00468553	5.49143
CCCA	15821	12723	28544	TCCG	1478	1224	2702	ACCA	489	353	842	GCGT	237	207	444	CACA	9017	7499	16516	CACA	8984	7471	16455			CGGA	2702	636	11138	2170	2154	16652		14476	14476	0.869325	6	398917	0.0222225	0.00334487	6.64376
ACCG	15644	12446	28090	TCCT	1359	1129	2488	GGTT	4	1	5	GTTG	31	20	51	CACT	8537	7896	16433	CACT	8516	7854	16370			GGGA	2457	583	9936	1890	1888	14872		12976	12976	0.872512	6	411893	0.0199198	0.00314946	6.32484
ACCA	14854	11768	26622	TCCC	1385	1072	2457	CTTA	6	5	11	ACAA	123	100	223	GGGT	8739	7382	16121	GGGT	8712	7330	16042			AGAG	1846	592	10245	3619	3520	16310		12683	12683	0.777621	8	424576	0.01947	0.0094859	2.05252
CATA	14276	12145	26421	CTCT	1012	834	1846	CGGC	4	7	11	CTCC	3278	2736	6014	TACA	9776	6075	15851	TACA	9724	6047	15771			CAGG	1563	1112	9025	10767	10584	22481		11700	11700	0.520439	14	436276	0.017961	0.00538609	3.3347
CCCT	14302	12006	26308	TCCA	1049	796	1845	GGGC	1	3	4	GCGG	111	109	220	AAAC	8785	6881	15666	AAAC	8756	6862	15618			AAAG	1367	451	9575	24274	23980	35693		11393	11393	0.319194	26	447669	0.0174897	0.00240232	7.28033
GGCG	13706	11751	25457	ACTC	951	773	1724	CATA	2	11	13	ATCA	703	502	1205	CATT	7695	7105	14800	CATT	7681	7083	14764			AGGA	2488	457	8408	2644	2628	13997		11353	11353	0.811102	0	459022	0.0174283	0.00271911	6.40957
CGCG	13343	11445	24788	CCTG	843	720	1563	CTTT	245	206	451	GTTC	115	90	205	AACC	7337	7179	14516	AACC	7319	7151	14470			TGGA	1845	432	8037	1264	1260	11581		10314	10314	0.890597	3	469336	0.0158333	0.00349923	4.52479
GCTC	13130	11195	24325	TCTC	760	694	1454	CCCC	728	602	1330	AACG	47	27	74	GACT	7710	6740	14450	GACT	7685	6688	14373			GAGA	1454	354	7495	3490	3477	12803		9303	9303	0.726627	10	478639	0.0142813	0.00331843	4.30363
CTGC	12438	11732	24170	CTCA	769	669	1438	GGAC	2	3	5	CTGC	41	26	67	TGTC	7034	6471	13505	TGTC	7009	6445	13454			GAGT	1724	381	6736	2853	2835	11697		8841	8841	0.755835	3	487480	0.0135721	0.00445915	3.04364
CCTG	12154	10327	22481	CTTT	770	597	1367	CGCT	25	23	48	TCGA	10	9	19	CGCA	6565	5963	12528	CGCA	6545	5936	12481			TGAG	1438	350	6367	6883	6207	15046		8155	8155	0.542005	8	495635	0.012519	0.00786219	1.5923
CACG	11658	9726	21384	GCTT	666	585	1251	TTCC	186	158	344	ATCT	92	71	163	GACA	6572	5614	12186	GACA	6555	5586	12141			TCGG	1036	431	6620	3482	3464	11572		8087	8087	0.698842	3	503722	0.0124146	0.0103841	1.19553
GCCT	11175	9720	20895	GCTA	661	492	1153	AAAA	89	64	153	ACCA	9064	7256	16320	GAGC	5740	6125	11865	GAGC	5723	6103	11826			GGAA	1032	344	6425	10370	10328	18179		7801	7801	0.429122	8	511523	0.0119755	0.00284778	4.20521
TACT	10557	9828	20385	CTCC	619	461	1080	CTCT	287	305	592	AGTC	6	15	21	GTGG	5301	5797	11098	GTGG	5288	5771	11059			GGAG	1080	375	6014	2676	1482	10149		7469	7469	0.735935	4	518992	0.0114659	0.007385	1.55259
ACCT	10448	8822	19270	CCGA	549	487	1036	ACTT	101	76	177	GGTT	14	25	39	CGAC	5817	5152	10969	CAAC	5949	4811	10760			AAGC	1251	302	5483	3255	3239	10296		7036	7036	0.683372	5	526028	0.0108012	0.00343602	3.1435
TTCC	9823	8356	18179	TTCC	564	468	1032	GGTC	3	9	12	TGGC	3	2	5	CAAC	5974	4830	10804	CCTG	5644	4940	10584			TAGC	1153	247	5148	5053	5034	11605		6548	6548	0.56424	4	532576	0.010052	0.00324087	3.10164
CACA	9113	7584	16697	ACTG	516	420	936	ATTC	2	0	2	CTTA	75	66	141	CCTG	5740	5027	10767	CGGA	5409	5109	10518			ACGG	905	268	4654	1535	1530	7365		5827	5827	0.791174	3	538403	0.00894518	0.00563992	1.58605
CACT	8678	8007	16685	CCGT	471	434	905	GGGT	2	7	9	ACCN	1	0	1	CGGA	5418	5122	10540	AGCA	5407	4951	10358			CAGT	936	301	4487	4353	4339	10084		5724	5724	0.567632	7	544127	0.00878707	0.00237815	3.69492
TCCG	9006	7646	16652	ACTT	492	409	901	CCTA	119	101	220	CGGC	21	16	37	AGCA	5416	4973	10389	TTCC	5383	4945	10328			GCGG	652	334	4471	6455	6428	11919		5457	5457	0.45784	7	549584	0.00837719	0.0123727	0.67707
CTCT	8717	7593	16310	GTCA	444	359	803	AGTA	1	4	5	GGGC	11	7	18	TTCC	5404	4966	10370	GCAT	5568	4704	10272			AAGT	901	177	3938	3927	3904	8946		5016	5016	0.560698	3	554600	0.0077002	0.00353171	2.1803
GGGT	8767	7413	16180	CCTA	395	312	707	GTGT	1	0	1	CATA	39	27	66	GCAT	5583	4722	10305	CTAA	5636	4350	9986			TAGG	707	220	3969	2728	2712	7629		4896	4896	0.641762	5	559496	0.00751598	0.0049789	1.50957
TACA	9866	6120	15986	CCGC	359	293	652	AGCT	32	43	75	CTTT	4953	4622	9575	CTAA	5651	4373	10024	AGGC	4636	5198	9834			CCGG	520	240	3574	3673	3661	8009		4334	4334	0.541141	2	563830	0.00665324	0.00872995	0.762117
AAAC	8825	6923	15748	GCAT	357	282	639	CGCG	101	73	174	CCCC	14240	11594	25834	AGGC	4650	5213	9863	GGGC	5040	4554	9594			TGAC	803	193	3238	4048	4028	8285		4234	4234	0.511044	3	568064	0.00649973	0.0043889	1.48095
GACT	8173	7196	15369	GTCG	296	237	533	GTCG	89	103	192	GGAC	67	70	137	CGGC	4913	4935	9848	CAAA	5033	4522	9555			CGCT	444	195	3109	32772	32667	36533		3748	3748	0.102592	13	571812	0.00575366	0.00598969	0.960594
AACC	7779	7554	15333	CCTT	292	234	526	GCCC	579	530	1109	TGCA	2	4	6	GGGC	5058	4578	9636	GCAA	4737	4209	8946			ATGC	639	282	2679	10305	10272	13915		3600	3600	0.258714	10	575412	0.00552646	0.00235196	2.34973
CGCA	8109	7129	15238	CCGG	281	239	520	TCAG	3	0	3	ATGC	10	10	20	CAAA	5053	4550	9603	CGGC	4425	4467	8892			CGCG	481	174	2729	21394	21310	24788		3384	3384	0.136518	10	578796	0.00519487	0.00924818	0.561718
CTCA	7848	7198	15046	CTCG	261	230	491	TCCC	293	290	583	CGCT	702	595	1297	GCAA	4754	4226	8980	CGCT	4626	4241	8867			CGAG	491	140	2730	1813	1811	5177		3361	3361	0.649218	3	582157	0.00515956	0.00740716	0.696564
TCCC	8165	6707	14872	CGCG	266	215	481	TTCA	6	5	11	TTCC	3663	2762	6425	CGCT	4642	4264	8906	CCAG	4200	4162	8362			AAGG	526	159	2615	1319	1310	4621		3300	3300	0.714131	2	585457	0.00506592	0.00414262	1.22288
CATT	7725	7137	14862	GCTG	261	218	479	CCGC	179	155	334	AAAA	9	12	21	CACC	4555	3850	8405	CACC	4481	3835	8316			TTGG	426	166	2670	1707	1694	4973		3262	3262	0.655942	4	588719	0.00500758	0.00456089	1.09794
TCCT	7546	6451	13997	AGCG	224	220	444	CCCT	451	404	855	CTCT	5502	4743	10245	CCAG	4208	4176	8384	GATT	4378	3834	8212			GTGG	331	160	2633	3121	3113	6247		3124	3124	0.50008	2	591843	0.00479574	0.00524205	0.91486
GCAT	7637	6278	13915	CCAA	241	185	426	CCAA	101	65	166	TCAA	2	1	3	GATT	4391	3855	8246	CGGG	4062	4097	8159			CGAC	533	192	2334	4549	4529	7610		3059	3059	0.401971	2	594902	0.00469595	0.00473388	0.991988
TGTC	7068	6515	13583	CGCA	218	151	369	TTGG	4	8	12	ACTT	2158	1780	3938	CGGG	4085	4114	8199	CAGA	4314	3671	7985			CAGC	479	130	2119	592	589	3320		2728	2728	0.821687	0	597630	0.00418783	0.00293894	1.42494
GACA	7043	5945	12988	GGCG	208	158	366	CGGG	1	4	5	GGTC	25	26	51	CAGA	4323	3690	8013	AAGA	4313	3573	7886			TGCG	369	159	2175	12528	12481	15238		2703	2703	0.177385	7	600333	0.00414945	0.00932398	0.44503
TCTC	6675	6128	12803	GTCT	170	167	337	AGGA	1	2	3	ATTC	5	5	10	AAGA	4323	3594	7917	CTGG	3482	4261	7743			CGCC	366	112	2220	22706	22639	25457		2698	2698	0.105983	53	603031	0.00414177	0.00710019	0.583332
CCGC	6397	5522	11919	CCAC	189	142	331	AACC	25	24	49	GGGG	10	11	21	CTGG	3494	4281	7775	CGTG	3912	3722	7634			CTGG	251	97	1993	8384	8362	10730		2341	2341	0.218173	5	605372	0.00359373	0.00329501	1.09066
GAGC	5755	6140	11895	TCTT	182	129	311	ACTA	19	13	32	GGGT	22	17	39	CGTG	3919	3752	7671	GGCA	3886	3515	7401			CGAT	277	90	1546	2593	2586	4510		1913	1913	0.424169	4	607285	0.0029367	0.00412524	0.711885
ACTC	6380	5317	11697	ATCG	142	135	277	CACA	14	12	26	CCTA	2167	1802	3969	GGCA	4018	3531	7549	ACAT	3965	3365	7330			TGCC	223	83	1577	7549	7401	9437		1883	1883	0.199534	5	609168	0.00289064	0.00746533	0.387209
GCTA	6396	5209	11605	ATCA	172	105	277	CGAC	2	2	4	CCCN	1	0	1	ACAT	3982	3389	7371	GCGG	3681	3490	7171			CAGA	244	70	1501	711	709	2527		1815	1815	0.718243	1	610983	0.00278626	0.00181433	1.53569
TCCA	6411	5170	11581	CCAG	143	108	251	ACTG	166	135	301	GTGT	1	6	7	TGCG	3417	3779	7196	TGCG	3406	3763	7169			TACG	216	282	1313	458359	456440	460440		1811	1811	0.00393319	270	612794	0.00278011	0.00482101	0.576666
CCGA	6147	5425	11572	TCTG	124	120	244	GCCA	510	458	968	AGTA	14	7	21	GCGG	3690	3502	7192	ACCC	3709	3401	7110			AGAC	337	85	1374	1663	1655	3460		1796	1796	0.519075	1	614590	0.00275709	0.00408722	0.674563
AGCA	6023	5459	11482	GGCA	131	92	223	AGCG	96	99	195	CGCG	1494	1235	2729	ACCC	3730	3416	7146	TTGT	3663	3444	7107			AAGA	311	64	1295	688	685	2360		1670	1670	0.707627	2	616260	0.00256366	0.00167986	1.52611
GTGG	5321	5817	11138	AGCT	129	91	220	CTGT	12	8	20	AGCT	732	615	1347	TTGT	3677	3455	7132	AAGG	3951	2777	6728			AGCT	220	75	1347	2890	2873	4533		1642	1642	0.362233	1	617902	0.00252068	0.00420734	0.599115
CGAC	5830	5160	10990	CGTA	137	79	216	ATCC	22	14	36	GTCG	1262	1072	2334	AAGG	4160	2934	7094	CCCC	3458	3184	6642			TGAT	277	75	1205	1508	1504	3066		1557	1557	0.507828	1	619459	0.00239019	0.00529745	0.451197
CAAC	5992	4846	10838	GTCC	105	102	207	GGTA	5	1	6	GCCC	13106	10813	23919	CTCA	3486	3397	6883	CCGC	3397	3031	6428			AGCG	183	48	1297	8906	8867	10442		1528	1528	0.146332	8	620987	0.00234567	0.00868411	0.270111
CCAG	5466	5264	10730	CGCT	99	84	183	ACCG	543	427	970	TCAG	10	13	23	CCCC	3473	3201	6674	AAAA	3605	2818	6423			GGAC	207	63	1256	1518	409	3045		1526	1526	0.501149	1	622513	0.0023426	0.00618006	0.379058
CGGA	5426	5136	10562	GGCT	99	78	177	ACGC	21	14	35	TCCC	5489	4447	9936	GCCG	3436	3181	6617	ACGC	3241	3143	6384			AGCC	177	47	1212	3885	3870	5321		1436	1436	0.269874	0	623949	0.00220444	0.00421615	0.522857
CGCT	5473	4969	10442	CCAT	89	81	170	GTGG	2	6	8	TTCA	164	115	279	GCCC	3402	3168	6570	CGAG	3298	3040	6338			TAGT	147	32	1138	1187	1182	2504		1317	1317	0.525958	0	625266	0.00202176	0.0028707	0.704275
GCTT	5552	4744	10296	GCGC	92	60	152	TCGG	1	0	1	AGTT	6	0	6	CCGC	3413	3042	6455	GCCG	3267	3041	6308			TGTT	49	22	1165	28588	28229	29836		1236	1236	0.0414265	12	626502	0.00189742	0.00922476	0.205687
CTCC	5502	4647	10149	ACTA	74	73	147	GCTC	419	348	767	CCGC	2440	2031	4471	AAAA	3614	2837	6451	CTCA	3138	3069	6207			GGCG	100	276	808	3884	3871	5068		1184	1184	0.233623	0	627686	0.00181759	0.00769775	0.23612
CTAA	5700	4409	10109	ATCC	79	60	139	TACG	1	5	6	CCCT	9022	7535	16557	ACGC	3247	3152	6399	ATAT	3265	2866	6131			GCGC	152	77	941	5695	5296	6870		1170	1170	0.170306	5	628856	0.0017961	0.00781686	0.229772
ACTG	5462	4622	10084	ACAT	65	69	134	GACA	23	19	42	GATA	7	8	15	CGAG	3311	3054	6365	GGTA	3112	2961	6073			ATGT	134	40	976	7371	7330	8525		1150	1150	0.134897	4	630006	0.0017654	0.00256298	0.688806
CGGC	4956	4969	9925	GCAG	68	62	130	TCAT	3	2	5	CCAA	1444	1226	2670	GGTA	3237	3072	6309	ATAC	3000	2640	5640			TGCT	116	41	930	10389	10358	11482		1087	1087	0.0946699	6	631093	0.00166868	0.00635432	0.262606
AGGC	4665	5236	9901	TTCT	69	59	128	CACT	14	13	27	TTGG	234	234	468	ATAT	3271	2882	6153	AAAT	3021	2506	5527			CTGC	130	42	821	5223	5212	6218		993	993	0.159698	2	632086	0.00152438	0.00259622	0.587154
GGGC	5071	4588	9659	AGCA	61	55	116	GGGA	8	27	35	CGGG	16	8	24	GCGC	2922	2773	5695	CTGT	2738	2725	5463			AGTC	115	27	766	14450	14373	15369		908	908	0.05908	11	632994	0.0013939	0.00434483	0.320817
CAAA	5071	4569	9640	GACT	67	48	115	TACT	1	10	11	AGGA	6	5	11	ATAC	3006	2644	5650	GGTT	2823	2561	5384			GGAT	139	36	649	578	578	1404		824	824	0.586895	2	633818	0.00126494	0.00394117	0.320957
GGCA	5012	4425	9437	GACA	68	36	104	CACC	8	9	17	GAGA	1	2	3	AAAT	3053	2541	5594	GCGC	2741	2555	5296			GGTT	55	49	700	14516	14470	15333		804	804	0.0524359	13	634622	0.00123424	0.00525237	0.234988
GCAA	4799	4285	9084	CGCC	61	39	100	GACT	12	15	27	AACC	376	324	700	CTGT	2744	2749	5493	GCAG	2603	2609	5212			TGTC	104	42	653	12186	12141	12988		799	799	0.0615183	3	635421	0.00122657	0.00699317	0.175395
ACTT	4779	4167	8946	AGCC	42	55	97	GCAC	2	1	3	ACTA	663	475	1138	GGTT	2829	2571	5400	GAAC	2814	2267	5081			ATGG	170	38	542	59	57	811		750	750	0.924784	2	636171	0.00115135	0.00288329	0.399317
CACC	4770	3994	8764	GCGT	46	40	86	TGGT	1	0	1	CACA	59	59	118	AATC	2754	2547	5301	CGAC	2771	2297	5068			AGAA	128	31	581	679	678	1419		740	740	0.521494	0	636911	0.00113599	0.00193596	0.586786
ACAT	4609	3916	8525	ACGC	46	31	77	GCAT	146	136	282	TAGC	9	5	14	GCAG	2610	2613	5223	ATTG	2759	2307	5066			CGCA	76	26	549	7196	7169	7849		651	651	0.0829405	2	637562	0.000999368	0.00302783	0.33006
GATT	4416	3878	8294	TGCG	41	35	76	CCGA	255	176	431	CGAC	8	6	14	AGTA	2672	2466	5138	AGTA	2614	2420	5034			GGCC	64	30	555	1315	1305	1964		649	649	0.330448	0	638211	0.000996297	0.00716038	0.13914
GTCA	4462	3823	8285	GGCC	38	26	64	ACGT	5	4	9	ACTG	2478	2009	4487	GAAC	2820	2276	5096	GCTA	2718	2316	5034			GGCT	97	16	527	2151	2143	2792		640	640	0.229226	1	638851	0.000982481	0.00548354	0.179169
AAGA	4487	3769	8256	GACG	31	28	59	ACCC	496	428	924	GCCA	10290	8313	18603	ATTG	2764	2321	5085	CTTG	2551	2466	5017			GCGT	77	35	480	6399	6384	6993		592	592	0.0846561	2	639443	0.000908795	0.00973217	0.0933805
CGGG	4109	4128	8237	AACC	31	24	55	CATC	1	3	4	AGCG	1659	1450	3109	GCTA	2729	2324	5053	TCGA	2641	2345	4986			ACGC	86	15	444	2072	2059	2617		545	545	0.208254	0	639988	0.000836644	0.00595443	0.140508
CAGA	4338	3704	8042	AACA	31	18	49	CCAT	21	17	38	AATC	11	8	19	CTTG	2558	2481	5039	CATC	2516	2424	4940			CCAA	16	12	468	34622	34471	35134		496	496	0.0141174	16	640484	0.000761423	0.00125883	0.604867
CCGG	4218	3791	8009	CACG	26	23	49	CCCG	768	674	1442	TCAC	31	34	65	TCGA	2648	2356	5004	AATC	2535	2336	4871			GTCT	1	0	479	1543	1317	2025		480	480	0.237037	2	640964	0.000736861	0.00265817	0.277206
TGCG	3742	4107	7849	TTCA	24	22	46	TGCC	3	2	5	GAAA	143	112	255	CATC	2525	2433	4958	CGTC	2439	2377	4816			ACGT	25	9	421	3710	3684	4165		455	455	0.109244	0	641419	0.000698483	0.0059499	0.117394
CTGG	3507	4292	7799	CACC	25	19	44	GCCG	555	483	1038	CTGT	139	120	259	CGTC	2454	2395	4849	GGAC	2577	2194	4771			CCGT	0	0	389	861	860	1251		389	389	0.310951	1	641808	0.000597164	0.00656509	0.0909606
CGTG	3937	3779	7716	TCTA	26	11	37	TCTG	40	30	70	TGTG	3	1	4	GGAC	2583	2207	4790	CCCG	2509	2149	4658			CGTC	59	6	306	3259	3241	3632		371	371	0.102148	2	642179	0.000569532	0.00478475	0.119031
CCTA	4120	3509	7629	ATCT	27	9	36	AGGG	7	20	27	ATCC	322	327	649	CCCG	2524	2158	4682	CCCA	2507	2036	4543			GGTG	44	17	296	8405	8316	8764		357	357	0.0407348	2	642536	0.00054804	0.00776197	0.0706059
GTCG	4022	3588	7610	ACAG	17	19	36	GCAG	18	24	42	AGGC	11	8	19	GCCA	2408	2205	4613	GTCG	2360	2169	4529			CTGT	36	8	298	3092	3075	3434		342	342	0.0995923	0	642878	0.000525013	0.00307165	0.170922
GCGG	3818	3619	7437	CACT	25	9	34	GGCC	17	13	30	GGTA	26	32	58	CCCA	2518	2049	4567	ACCA	2492	2030	4522			TGAA	46	11	279	247	242	583		336	336	0.576329	0	643214	0.000515803	0.00264029	0.195359
CCGT	3891	3474	7365	TACT	16	17	33	CTAA	3	4	7	ACCG	10204	8086	18290	ACCA	2507	2043	4550	AAGT	2375	2100	4475			TCTT	7	0	324	7917	7886	8256		331	331	0.0400921	8	643545	0.000508127	0.00662728	0.076672
TTGT	3695	3470	7165	CTGT	16	10	26	CGTA	81	201	282	ACGC	254	226	480	GTCG	2373	2176	4549	GCCC	2290	2171	4461			ACAG	26	20	259	5493	5463	5801		305	305	0.0525771	3	643850	0.000468214	0.00356319	0.131403
AAGG	4186	2948	7134	GATC	14	12	26	AAAT	1	8	9	GTGG	12	10	22	AAGT	2385	2107	4492	AGTC	2381	2007	4388			CGTG	49	19	223	21081	20588	21384		291	291	0.0136083	12	644141	0.000446722	0.00974073	0.0458612
ACGC	3569	3424	6993	CACA	14	11	25	GGCA	48	35	83	TGGG	5	10	15	AGTC	2384	2020	4404	ACTG	2292	2047	4339			TAGA	37	11	228	149	147	425		276	276	0.649412	0	644417	0.000423695	0.00232451	0.182273
GCGC	3590	3280	6870	ACGT	13	12	25	AACA	11	11	22	TCGG	19	6	25	ACTG	2300	2053	4353	GGAA	2435	1879	4314			TTTC	4	0	255	2074	2069	2339		259	259	0.110731	6	644676	0.000397598	0.00309708	0.128378
AAAA	3715	2915	6630	AACG	13	9	22	GAGC	1	3	4	AGAC	261	218	479	GGAA	2439	1886	4325	GCCA	2259	2053	4312			AGTG	34	27	185	16433	16370	16685		246	246	0.0147438	6	644922	0.000377641	0.00581795	0.0649097
CGAG	3327	3069	6396	TTCG	13	9	22	TGAA	2	1	3	CGGT	4	0	4	AGGT	3165	1105	4270	AGGT	3153	1097	4250			CCGC	16	7	220	7192	7171	7437		243	243	0.0326745	2	645165	0.000373036	0.00640418	0.0582488
GGTA	3276	3114	6390	GTTC	13	8	21	CATT	8	7	15	GCTC	8696	7354	16050	GCTC	2138	1956	4094	GCTC	2122	1946	4068			TTGT	10	0	223	746	740	981		233	233	0.237513	2	645398	0.000357685	0.00550016	0.0650317
CCAC	3337	2910	6247	GGGA	14	6	20	CGTG	1	7	8	TACG	23	20	43	CCCT	2190	1862	4052	GTCA	2163	1865	4028			GAAC	21	6	205	3338	3332	3570		232	232	0.064986	0	645630	0.000356149	0.0027327	0.130329
GCAG	3108	3110	6218	GCAC	11	8	19	ATAC	1	4	5	GTTT	3	2	5	GTCA	2172	1876	4048	TCGC	2078	1932	4010			ATGA	17	5	205	310	309	539		227	227	0.42115	2	645857	0.000348474	0.000846856	0.411491
ATAT	3285	2895	6180	AGGG	10	9	19	CCAC	94	66	160	CATG	9	6	15	TCGC	2082	1939	4021	CTTA	2082	1875	3957			CGAA	22	7	177	95	94	301		206	206	0.684385	0	646063	0.000316236	0.00168817	0.187325
CTGT	2914	2887	5801	CGGC	8	10	18	TCCG	347	289	636	GACA	379	274	653	CGAA	2112	1863	3975	CGAA	2103	1848	3951			AGAT	36	5	163	421	77	625		204	204	0.3264	0	646267	0.000313166	0.00359744	0.0870525
ATAC	3018	2661	5679	CATA	16	2	18	CTTG	3	2	5	GTTA	1	3	4	GCCT	2084	1888	3972	CAGC	2145	1805	3950			AGTA	33	11	145	20182	20104	20385		189	189	0.00927152	14	646456	0.000290139	0.00144618	0.200625
AAAT	3088	2583	5671	TCAT	10	7	17	TACA	4	3	7	CAGC	3	7	10	CTTA	2092	1879	3971	GTGA	2028	1913	3941			TTTT	0	153	21	6451	6423	6630		174	174	0.0262443	5	646630	0.000267112	0.00762196	0.0350451
GGTT	2848	2603	5451	GCGG	12	4	16	CCTT	76	83	159	GGGA	51	48	99	CAGC	2153	1816	3969	GGGG	2131	1809	3940			TGTG	25	26	118	16516	16455	16697		169	169	0.0101216	12	646799	0.000259436	0.00972361	0.0266811
AATC	2769	2561	5330	TTGG	12	4	16	GCGC	45	32	77	CACT	98	87	185	GTGA	2034	1921	3955	ACTT	2014	1890	3904			TAAG	10	11	141	3971	3957	4135		162	162	0.0391778	2	646961	0.000248691	0.00289235	0.085982
GGCT	2860	2461	5321	CTGC	9	6	15	GATC	1	11	12	TCAT	116	89	205	GGGG	2137	1815	3952	CGCC	2114	1757	3871			TCCC	20	35	99	39762	39592	39945		154	154	0.0038553	29	647115	0.00023641	0.00769851	0.0307085
GAAC	2900	2349	5249	GGTA	6	9	15	CTGG	1	2	3	TTTC	8	5	13	ACTT	2027	1900	3927	GGCT	2067	1803	3870			GTGC	19	3	129	100	96	251		151	151	0.601594	0	647266	0.000231804	0.00374979	0.061818
CTCG	2823	2354	5177	TACA	9	6	15	ATAA	1	0	1	TACT	78	67	145	GGCT	2072	1813	3885	ACCG	2068	1753	3821			GCGA	14	7	128	4021	4010	4170		149	149	0.0357314	0	647415	0.000228734	0.00447653	0.0510963
AGTA	2690	2479	5169	CATC	5	9	14	TTCT	17	14	31	TGTT	2	6	8	CGCC	2121	1763	3884	CCCT	1912	1848	3760			GTTC	8	0	139	5096	5081	5249		147	147	0.0280053	6	647562	0.000225664	0.00237236	0.0951222
ATTG	2789	2337	5126	TCGC	10	4	14	CGTC	1	4	5	CACC	182	114	296	ACCG	2078	1771	3849	TAGC	1981	1751	3732			GTCC	4	5	137	4790	4771	4937		146	146	0.0295726	1	647708	0.000224129	0.00308802	0.0725801
CTTG	2598	2521	5119	GCAA	3	11	14	TATT	3	1	4	GACT	377	389	766	TAGC	1984	1759	3743	ACGT	1996	1688	3684			TGTA	15	7	105	15851	15771	15986		127	127	0.00794445	8	647835	0.000194961	0.00257607	0.0756815
CGCC	2815	2253	5068	CTAA	8	5	13	CCCA	519	462	981	TTGC	2	1	3	ACGT	2010	1700	3710	CCGG	1908	1753	3661			CCCT	19	27	59	41303	41136	41445		105	105	0.00253348	37	647940	0.000161188	0.00566082	0.0284744
TCGA	2663	2370	5033	TCAC	6	6	12	CAGA	1	0	1	ATAT	6	8	14	CCGG	1916	1757	3673	TGTG	1965	1658	3623			CGTT	22	6	74	1478	1463	1581		102	102	0.0645161	1	648042	0.000156583	0.00644598	0.0242916
CATC	2555	2456	5011	TGCC	3	8	11	TCTC	192	162	354	GCAC	69	60	129	TGTG	1975	1665	3640	CTCT	1857	1663	3520			TATG	18	13	66	26317	26204	26421		97	97	0.00367132	7	648139	0.000148907	0.00294398	0.0505803
CCAA	2701	2272	4973	CTTC	9	2	11	CTCG	77	63	140	TGGT	4	4	8	CTCT	1909	1710	3619	TCTC	1722	1755	3477			TATT	2	2	93	2435	2292	2537		97	97	0.0382341	5	648236	0.000148907	0.00279389	0.0532974
GGAC	2654	2283	4937	TACC	4	7	11	AATA	1	1	2	GCAT	1541	1138	2679	AGGA	1883	1676	3559	CCGA	1800	1664	3464			TTGC	14	3	79	8980	8946	9084		96	96	0.010568	8	648332	0.000147372	0.00348236	0.0423196
CGTC	2480	2422	4902	ACAA	6	4	10	TCCT	216	241	457	CCGA	3531	3089	6620	TCTC	1728	1762	3490	TACG	1845	1586	3431			GCAG	15	13	67	24060	23042	24170		95	95	0.00393049	15	648427	0.000145837	0.00545408	0.0267391
CCTT	2441	2180	4621	CTTA	4	6	10	ACTC	188	193	381	ACGT	215	206	421	CCGA	1810	1672	3482	GTGC	1786	1605	3391			TTAG	13	7	63	10024	9986	10109		83	83	0.00821051	2	648510	0.000127416	0.00274983	0.0463358
AGCT	2408	2125	4533	ATAT	6	4	10	GACG	5	1	6	ACCC	10291	8260	18551	TACG	1851	1591	3442	GTTC	1798	1534	3332			GATC	26	12	45	3157	3147	3241		83	83	0.0256094	1	648593	0.000127416	0.00427936	0.0297745
ATCG	2353	2157	4510	ACAC	5	5	10	AAGG	1	2	3	CATC	22	11	33	GTGC	1794	1609	3403	GACG	1740	1501	3241			GTGT	10	0	72	78	78	160		82	82	0.5125	0	648675	0.00012588	0.00426601	0.0295078
AAGT	2391	2111	4502	AAAC	7	3	10	ACGA	4	0	4	CCAT	292	250	542	GTTC	1800	1538	3338	GCTT	1713	1526	3239			CAAG	7	5	68	5039	5017	5119		80	80	0.0156281	0	648755	0.00012281	0.00312176	0.03934
AGTC	2396	2038	4434	GAAC	5	3	8	ACCT	349	269	618	ATGA	1	5	6	GACG	1750	1509	3259	GATC	1628	1519	3147			TACC	15	6	58	6309	6073	6390		79	79	0.0123631	2	648834	0.000121275	0.00217468	0.0557668
GGAA	2449	1893	4342	CGGA	2	6	8	CGCA	97	62	159	TGCC	18	21	39	GCTT	1718	1537	3255	CCAC	1653	1460	3113			GTGA	12	0	65	161	160	238		77	77	0.323529	0	648911	0.000118205	0.00181609	0.0650873
AGGT	3188	1116	4304	GGTC	6	1	7	TCTA	9	2	11	CCCG	14557	11988	26545	GATC	1633	1524	3157	ACAG	1699	1376	3075			GTTT	10	8	58	15666	15618	15748		76	76	0.00482601	6	648987	0.00011667	0.00332069	0.0351341
TCGC	2166	2004	4170	ATTC	4	3	7	GTAC	1	0	1	TGCT	4	1	5	CCAC	1654	1467	3121	CAGG	1601	1462	3063			ATTT	6	9	59	5594	5527	5671		74	74	0.0130488	3	649061	0.000113599	0.00158946	0.0714704
ACGT	2243	1922	4165	CGGG	6	1	7	GTCC	37	26	63	GCCG	9765	8465	18230	ACAG	1708	1384	3092	TGGG	1570	1356	2926			GACC	7	12	51	2913	2900	2984		70	70	0.0234584	1	649131	0.000107459	0.00463391	0.0231897
CTTA	2179	1956	4135	TACG	4	3	7	GATT	2	6	8	AAGC	4	7	11	CAGG	1608	1470	3078	ACGA	1616	1295	2911			GCCG	18	11	37	9848	8892	9925		66	66	0.00664987	11	649197	0.000101318	0.00906159	0.0111811
CGAA	2122	1874	3996	CATG	2	5	7	AGGT	1	1	2	CGAG	12	6	18	TGGG	1576	1362	2938	GGTC	1334	1566	2900			GAAG	11	2	50	1470	1463	1534		63	63	0.0410691	1	649260	9.6713e-05	0.00440602	0.0219502
CAGC	2157	1826	3983	CGAG	4	3	7	CGTT	1	1	2	TCTG	790	711	1501	ACGA	1622	1300	2922	AGCT	1508	1365	2873			GACA	6	0	54	13505	13454	13583		60	60	0.00441729	18	649320	9.21076e-05	0.0013724	0.0671145
GGGG	2149	1833	3982	CATT	5	2	7	CAAA	6	4	10	AGGG	31	28	59	GGTC	1336	1577	2913	ACTC	1533	1302	2835			GGTA	11	2	47	104	88	164		60	60	0.365854	0	649380	9.21076e-05	0.00196089	0.0469724
GTGA	2052	1930	3982	CTTG	4	3	7	GTCA	111	82	193	TTAT	4	2	6	AGCT	1514	1376	2890	TATT	1435	1385	2820			CGTA	7	6	43	3442	3431	3500		56	56	0.016	2	649436	8.59671e-05	0.00222454	0.0386449
TAGC	1997	1769	3766	CGTC	2	5	7	CACG	11	8	19	TAGA	7	3	10	ACTC	1548	1305	2853	CCTA	1431	1281	2712			GGCA	11	5	39	99	98	154		55	55	0.357143	0	649491	8.4432e-05	0.00322828	0.0261539
TGTG	1980	1668	3648	AGGT	5	2	7	AAAC	3	5	8	GCAG	411	410	821	TATT	1443	1395	2838	ATGC	1381	1267	2648			CAAC	0	3	51	655	654	709		54	54	0.0761636	0	649545	8.28968e-05	0.00211072	0.0392742
GACG	1976	1656	3632	AAGA	3	4	7	GCCT	396	308	704	GTAG	1	0	1	GATA	1511	1257	2768	TCCT	1325	1303	2628			GACG	7	5	41	4849	4816	4902		53	53	0.0108119	0	649598	8.13617e-05	0.00546239	0.0148949
AGGA	1892	1685	3577	GACC	5	2	7	AGCC	11	5	16	GGCC	284	271	555	CCTA	1436	1292	2728	ATCG	1368	1218	2586			AATG	7	15	30	14800	14764	14862		52	52	0.00349886	10	649650	7.98266e-05	0.00288404	0.0276787
GTTC	1933	1637	3570	TCGA	5	1	6	GGCT	21	26	47	CTAA	36	27	63	CTCC	1401	1275	2676	GATA	1413	1161	2574			GATG	14	4	33	4958	4940	5011		51	51	0.0101776	2	649701	7.82915e-05	0.0051184	0.0152961
TACG	1881	1619	3500	AGTC	3	3	6	GCGA	4	0	4	TATG	2	5	7	ATGC	1386	1275	2661	AGGA	1331	1235	2566			ACCC	2	9	39	16121	16042	16180		50	50	0.00309023	9	649751	7.67563e-05	0.00436623	0.0175795
GTCT	1892	1568	3460	TCAG	3	3	6	CTAC	1	0	1	TTTA	9	13	22	TCCT	1334	1310	2644	ACCT	1311	1160	2471			TCGT	5	4	41	2922	2911	2973		50	50	0.016818	1	649801	7.67563e-05	0.00764764	0.0100366
ACAG	1899	1535	3434	AGGC	1	5	6	TGCG	7	19	26	CGTA	731	582	1313	ATCG	1368	1225	2593	TCGG	1193	1139	2332			TCGC	4	4	42	1024	1019	1075		50	50	0.0465116	1	649851	7.67563e-05	0.00626215	0.0122572
GTGC	1803	1614	3417	TGTC	5	1	6	CTCA	187	163	350	TGTC	22	32	54	ACCT	1321	1172	2493	AATA	1278	1014	2292			TCAG	5	7	35	713	706	760		47	0	0	0	649898	7.2151e-05	0.00350124	0.0206072
GCTG	1739	1581	3320	AAAT	2	4	6	CCAG	56	41	97	CTAT	4	6	10	AATA	1364	1071	2435	CTAC	1126	1136	2262			AACC	0	5	39	5400	5384	5451		44	0	0	7	649942	6.75456e-05	0.00232703	0.0290265
GATC	1674	1567	3241	CTGG	1	5	6	CTTC	1	1	2	TATA	3	2	5	TCGG	1194	1142	2336	ATAG	1230	1007	2237			GGTC	7	4	31	68	66	110		42	0	0	0	649984	6.44753e-05	0.00397743	0.0162103
CAGG	1629	1485	3114	AGAA	4	2	6	GCTG	67	63	130	AAAT	31	28	59	CTAC	1130	1137	2267	AGAG	1175	1031	2206			AATC	6	8	27	8246	8212	8294		41	0	0	7	650025	6.29402e-05	0.00155874	0.0403789
ATCA	1717	1349	3066	GATT	5	1	6	GACC	1	3	4	GGCA	811	766	1577	ATAG	1233	1018	2251	TCCG	1141	1013	2154			CACG	2	8	28	7671	7634	7716		38	0	0	7	650063	5.83348e-05	0.00391876	0.0148861
GTCC	1662	1383	3045	CTGA	1	4	5	GGCG	51	61	112	AACA	657	508	1165	AGAG	1179	1042	2221	TAAG	1107	1038	2145			CCCG	7	5	24	8199	8159	8237		36	0	0	2	650099	5.52646e-05	0.00793018	0.00696889
GGTC	1370	1614	2984	TAGC	3	2	5	TCGC	2	5	7	GAGC	13	12	25	TCCG	1150	1020	2170	AGCC	1160	983	2143			CAAT	3	0	31	5085	5066	5126		34	0	0	7	650133	5.21943e-05	0.00214144	0.0243735
ACGA	1648	1325	2973	ACGA	4	1	5	AGCA	19	22	41	CATT	12	18	30	TAAG	1111	1048	2159	GAAT	1197	913	2110			TTTG	4	10	19	9603	9555	9640		33	0	0	4	650166	5.06592e-05	0.0047704	0.0106195
TGGG	1583	1379	2962	AAGG	3	2	5	TTGT	3	3	6	ATTT	5	6	11	AGCC	1165	986	2151	GAAA	1086	983	2069			ACCT	7	2	23	4270	4250	4304		32	0	0	2	650198	4.91241e-05	0.00290897	0.0168871
TATT	1459	1401	2860	AATC	4	0	4	ACAG	3	5	8	CGTG	12	16	28	GAAT	1200	919	2119	GCGT	1062	997	2059			CTGA	6	3	23	52	52	84		32	0	0	0	650230	4.91241e-05	0.00138196	0.0355465
AGCC	1480	1312	2792	GAAA	4	0	4	CCTC	1540	1354	2894	ATAC	8	12	20	GAAA	1088	986	2074	TGGC	1073	978	2051			CCTT	5	3	23	7094	6728	7134		31	0	0	9	650261	4.75889e-05	0.00485727	0.00979746
GATA	1522	1268	2790	GGAC	2	2	4	CCGG	130	110	240	AATG	7	7	14	GCGT	1067	1005	2072	TCCC	993	895	1888			CCTG	2	0	29	3078	3063	3114		31	0	0	5	650292	4.75889e-05	0.00679399	0.00700457
ATGC	1397	1291	2688	GGGG	2	2	4	TCCA	223	209	432	GAAC	74	65	139	TGGC	1081	985	2066	GCCT	974	845	1819			CCAC	0	8	22	11098	11059	11138		30	0	0	10	650322	4.60538e-05	0.00324464	0.0141938
GCGT	1355	1262	2617	TCGG	2	2	4	CCGT	143	125	268	AAGT	2	3	5	TCCC	994	896	1890	CTCG	981	830	1811			ACAA	1	6	23	7132	7107	7165		30	0	0	3	650352	4.60538e-05	0.0018861	0.0244175
AATA	1426	1111	2537	TGTT	3	1	4	GCAA	1	2	3	CCAC	1399	1234	2633	CGAT	928	890	1818	CGAT	920	889	1809			CCGA	4	1	25	2336	2332	2369		30	0	0	3	650382	4.60538e-05	0.00413935	0.0111259
TCTG	1325	1202	2527	TGGT	2	2	4	CGCC	153	123	276	TCGT	6	5	11	CTCG	983	830	1813	CCAA	911	783	1694			GCTC	0	4	25	11865	11826	11895		29	0	0	1	650411	4.45187e-05	0.00405927	0.0109672
ACTA	1398	1106	2504	AAGC	2	2	4	ACAT	17	23	40	TCCG	6028	5110	11138	CCAA	913	794	1707	GAGA	876	802	1678			TACT	2	5	21	5138	5034	5169		28	0	0	3	650439	4.29835e-05	0.00232753	0.0184674
TCGG	1219	1150	2369	CAGA	3	1	4	TTCG	5	2	7	TACA	73	32	105	GAGA	878	807	1685	GTCT	900	755	1655			TCTG	4	1	22	8013	7985	8042		27	0	0	2	650466	4.14484e-05	0.00522971	0.00792557
TCTT	1257	1103	2360	CAAA	2	2	4	CCTG	583	529	1112	CTTG	33	35	68	GTCT	904	759	1663	AGAT	805	762	1567			GACT	6	0	21	4404	4388	4434		27	0	0	3	650493	4.14484e-05	0.00342973	0.012085
GAAA	1236	1103	2339	GTGC	2	2	4	GTCT	46	39	85	CCTT	1389	1226	2615	AGAT	807	767	1574	CGGT	795	744	1539			GCCT	6	0	19	9863	9834	9901		25	0	0	13	650518	3.83782e-05	0.00598012	0.00641763
CTAC	1138	1144	2282	GCGA	2	2	4	GCTA	134	113	247	GCGC	529	412	941	TGAA	840	710	1550	CCGT	805	725	1530			CTCG	7	0	18	6365	6338	6396		25	0	0	6	650543	3.83782e-05	0.0019206	0.0199824
ATAG	1240	1026	2266	TGGC	3	0	3	TACC	1	1	2	GATC	26	19	45	CGGT	801	748	1549	TGAA	835	687	1522			GTAT	0	5	20	5650	5640	5679		25	0	0	4	650568	3.83782e-05	0.00282839	0.0135689
AGAG	1183	1048	2231	GTAC	3	0	3					CTGG	9	4	13	AGAC	810	733	1543	ATCA	802	702	1504			TCGA	6	0	19	5004	4986	5033		25	0	0	4	650593	3.83782e-05	0.00327461	0.0117199
TAAG	1117	1056	2173	TAAG	1	2	3					ATAA	3	1	4	CCGT	807	728	1535	CTCC	812	670	1482			CCCC	4	0	21	3952	3940	3982		25	0	0	5	650618	3.83782e-05	0.0064359	0.00596314
GAAT	1201	930	2131	TGGG	2	1	3					TTCT	313	268	581	GTCC	814	704	1518	AACG	798	665	1463			ATAT	10	0	14	6153	6131	6180		24	0	0	3	650642	3.6843e-05	0.00138196	0.0266599
TGGC	1088	987	2075	ATTG	1	2	3					TATT	7	5	12	ATCA	802	706	1508	CTTC	830	633	1463			GATT	4	0	19	5301	4871	5330		23	0	0	6	650665	3.53079e-05	0.00254712	0.0138619
AGAC	1072	953	2025	GATA	2	0	2					CGTC	23	18	41	AACG	812	666	1478	TTAT	749	636	1385			GTTG	0	0	22	10804	10760	10838		22	0	0	12	650687	3.37728e-05	0.00453067	0.00745426
GGCC	992	972	1964	CGTG	2	0	2					ACGG	225	164	389	CTTC	832	638	1470	AGAC	684	633	1317			GCCC	0	4	18	9636	9594	9659		22	0	0	1	650709	3.37728e-05	0.00623798	0.00541406
CGAT	928	895	1823	GGGT	1	1	2					CCCA	9887	7923	17810	TTAT	749	640	1389	TATA	680	633	1313			CCAG	6	3	13	7775	7743	7799		22	0	0	2	650731	3.37728e-05	0.00414715	0.00814361
GAGA	879	813	1692	AGTA	1	1	2					CAGA	9	13	22	AAGC	735	622	1357	CCTT	676	634	1310			CATG	7	0	15	334	333	356		22	0	0	0	650753	3.37728e-05	0.00316507	0.0106705
AACG	875	706	1581	TGTG	1	1	2					TCTC	3990	3505	7495	TATA	685	635	1320	GGCC	648	657	1305			TAAA	0	0	22	66	65	91		22	0	0	3	650775	3.37728e-05	0.000619718	0.054497
AGAT	811	768	1579	GTTA	1	1	2					CTCG	1500	1230	2730	CCTT	684	635	1319	TCCA	681	579	1260			CCTA	0	0	21	128	128	150		21	0	0	1	650796	3.22377e-05	0.00105964	0.0304232
CGGT	808	751	1559	AATA	1	1	2					AATA	56	37	93	GGCC	653	662	1315	AGAA	670	537	1207			GCAT	0	0	20	2661	2648	2688		20	0	0	7	650816	3.07025e-05	0.0025801	0.0118997
TGAA	843	715	1558	CAGG	1	1	2					AGAA	5	3	8	TCCA	681	583	1264	ACTA	639	543	1182			GTCG	1	4	14	10969	5068	10990		19	0	0	2	650835	2.91674e-05	0.00576759	0.00505713
CTTC	873	661	1534	GTGA	1	1	2					ACAC	33	39	72	AGAA	672	539	1211	GTAC	657	497	1154			GCTA	5	0	14	3743	3732	3766		19	0	0	4	650854	2.91674e-05	0.00224242	0.0130071
TTCT	761	658	1419	AGAG	1	1	2					TCCT	4637	3771	8408	ACTA	642	545	1187	AAGC	624	521	1145			GAAT	7	2	10	162	160	181		19	0	0	0	650873	2.91674e-05	0.00270047	0.0108009
ATCC	698	706	1404	GGTG	1	0	1					AACT	3	2	5	GTAC	659	499	1158	AATG	581	501	1082			CCCA	3	0	15	2938	2926	2962		18	0	0	6	650891	2.76323e-05	0.00243783	0.0113348
TTAT	753	644	1397	GGAA	1	0	1					ACTC	3691	3045	6736	AATG	581	504	1085	GCGA	528	491	1019			AACG	0	2	16	656	651	677		18	0	0	3	650909	2.76323e-05	0.00357553	0.00772816
AAGC	741	631	1372	GAAG	1	0	1					GACG	189	117	306	GCGA	531	493	1024	GATG	524	466	990			AATA	1	4	12	2838	2820	2860		17	0	0	5	650926	2.60972e-05	0.00169371	0.0154083
TATA	688	638	1326	GTAA	1	0	1					AAGG	14	9	23	GATG	524	470	994	TGGT	480	440	920			TATC	2	0	15	2768	2574	2790		17	0	0	5	650943	2.60972e-05	0.00230537	0.0113201
ACGG	651	600	1251	GTGT	1	0	1					ACGA	18	23	41	TGTA	459	464	923	TGTA	458	458	916			TCCG	8	0	8	10540	10518	10562		16	0	0	6	650959	2.4562e-05	0.00919983	0.00266983
AGAA	681	544	1225	CGAC	1	0	1					ACCT	6500	5508	12008	TGGT	481	442	923	ACGG	426	434	860			TTCG	0	0	16	3975	3951	3996		16	0	0	5	650975	2.4562e-05	0.00415571	0.00591042
GTAC	671	503	1174	AGAC	1	0	1					CGCA	1226	949	2175	ACGG	426	435	861	TTGC	402	369	771			TCAC	2	0	14	3955	3941	3982		16	0	0	11	650991	2.4562e-05	0.00462485	0.00531089
AATG	588	511	1099	TTGC	1	0	1					TCTA	131	97	228	TTGC	403	372	775	ACAA	390	350	740			GCTT	4	0	11	1357	1145	1372		15	0	0	0	651006	2.30269e-05	0.00440551	0.00522684
GCGA	559	516	1075	TGCT	1	0	1					GTAC	7	3	10	ACAA	395	351	746	ATAA	373	355	728			TCCT	0	3	11	3559	2566	3577		14	0	0	4	651020	2.14918e-05	0.00717095	0.00299706
GATG	529	480	1009	TAGA	1	0	1					TTGA	1	0	1	ATAA	376	356	732	TCTG	369	340	709			TTCT	6	0	8	1211	1207	1225		14	0	0	0	651034	2.14918e-05	0.00280447	0.0076634
ACAA	524	457	981	TATT	1	0	1					ATAG	3	7	10	CTGA	360	353	713	CTGA	359	347	706			GTAC	3	1	10	1158	1154	1174		14	0	0	2	651048	2.14918e-05	0.00160583	0.0133836
TGGT	488	449	937	ATAG	1	0	1					GTCC	705	551	1256	TCTG	370	341	711	TCTT	352	333	685			CATT	0	0	14	1085	1082	1099		14	0	0	0	651062	2.14918e-05	0.00169875	0.0126515
TGTA	459	465	924	TTGT	1	0	1					GATT	16	11	27	TCTT	354	334	688	TTCT	362	316	678			CTTA	3	3	7	2159	2145	2173		13	0	0	1	651075	1.99566e-05	0.000870275	0.0229314
CCAT	424	387	811									AGGT	16	7	23	TTCT	362	317	679	ATGG	302	370	672			CATC	0	0	13	994	990	1009		13	0	0	2	651088	1.99566e-05	0.00125757	0.0158692
TTGC	406	373	779									CGTT	11	5	16	ATGG	304	372	676	GTTG	364	290	654			ACCA	4	1	8	923	920	937		13	0	0	1	651101	1.99566e-05	0.0011722	0.0170249
CTGA	381	379	760									CAAA	7	12	19	CGTT	359	297	656	CGTT	358	293	651			GAAA	0	0	13	648	647	661		13	0	0	0	651114	1.99566e-05	0.00152953	0.0130476
ATAA	380	357	737									AAGA	159	165	324	GTTG	365	290	655	TTTC	346	301	647			TTCC	1	0	11	4325	4314	4342		12	0	0	5	651126	1.84215e-05	0.00245067	0.00751693
GTTG	399	310	709									AAAC	25	33	58	TTTC	346	302	648	GAGG	308	317	625			AACA	4	0	8	222	222	234		12	0	0	0	651138	1.84215e-05	0.00115785	0.0159101
CGTT	372	305	677									GTCA	1735	1503	3238	GAGG	308	319	627	CAAG	335	287	622			GCAC	4	0	7	3403	3391	3417		11	0	0	3	651149	1.68864e-05	0.00431108	0.00391697
ATGG	304	373	677									CACG	129	94	223	CAAG	336	287	623	TGGA	329	291	620			GTAG	0	1	10	2267	2262	2282		11	0	0	4	651160	1.68864e-05	0.00385681	0.00437833
TTTC	354	307	661									TTTG	1	1	2	TGGA	329	292	621	TAAT	313	278	591			CTAT	1	0	10	2251	2237	2266		11	0	0	4	651171	1.68864e-05	0.00141747	0.011913
GAGG	309	319	628									GCCT	6595	5819	12414	TAAT	314	278	592	GCTG	304	285	589			TCTA	1	0	10	68	68	79		11	0	0	0	651182	1.68864e-05	0.00137315	0.0122976
CAAG	336	289	625									AGCC	261	266	527	GCTG	307	285	592	ATCC	273	305	578			AAAT	0	0	11	40	40	51		11	0	0	0	651193	1.68864e-05	0.00177102	0.00953484
ATCT	349	276	625									CGGA	6	2	8	ATCC	273	305	578	ATTA	298	271	569			ACGA	0	0	11	34	34	46		11	0	0	1	651204	1.68864e-05	0.00281832	0.00599165
TGGA	330	293	623									GGCT	668	544	1212	ATTA	299	272	571	GTCC	220	189	409			GCTG	0	0	10	3969	3950	3983		10	0	0	4	651214	1.53513e-05	0.0072392	0.00212058
TAAT	317	286	603									GTGC	7	0	7	ATCT	228	193	421	CATG	173	160	333			ATAG	0	0	10	321	318	334		10	0	0	3	651224	1.53513e-05	0.0015746	0.00974929
TTCA	324	259	583									GCGA	22	20	42	GTGT	173	170	343	CTAT	152	166	318			ATTA	0	0	9	592	591	603		9	0	0	2	651233	1.38161e-05	0.000443951	0.0311209
ATTA	302	273	575									AGAT	3	1	4	CATG	174	160	334	GTAT	171	140	311			ACAC	1	1	7	343	286	353		9	0	0	1	651242	1.38161e-05	0.00300945	0.00459092
TCAT	282	257	539									GAGG	1	0	1	CTAT	153	168	321	TCAT	151	158	309			GCCA	3	0	5	2066	2051	2075		8	0	0	1	651250	1.2281e-05	0.0028712	0.00427731
TCTA	238	187	425									CTAC	5	5	10	GTAT	173	140	313	GTGT	145	141	286			TTAC	1	0	7	34	34	42		8	0	0	0	651258	1.2281e-05	0.00124019	0.00990251
CATG	185	171	356									TGCG	276	273	549	TCAT	152	158	310	GAGT	145	125	270			CTCT	2	0	5	2221	2206	2231		7	0	0	3	651265	1.07459e-05	0.00171058	0.006282
GTGT	176	177	353									CTCA	3401	2966	6367	GAGT	145	126	271	TTCA	127	115	242			ATTC	0	0	7	2119	2110	2131		7	0	0	5	651272	1.07459e-05	0.00142779	0.00752621
CTAT	157	177	334									CCAG	1058	935	1993	TTCA	130	117	247	TGTT	123	99	222			CATA	0	0	7	168	167	175		7	0	0	0	651279	1.07459e-05	0.000634827	0.0169273
GTAT	173	140	313									CTTC	31	19	50	TGTT	123	99	222	AACT	96	89	185			GATA	0	0	7	92	92	99		7	0	0	0	651286	1.07459e-05	0.00362514	0.00296427
TTCG	182	119	301									GCTG	1104	1015	2119	AACT	96	89	185	TATG	88	79	167			CACC	1	0	6	89	88	97		7	0	0	1	651293	1.07459e-05	0.00278558	0.00385768
GAGT	145	126	271									TAAT	3	6	9	TATG	89	79	168	ATTC	87	73	160			ACTG	0	0	7	63	63	70		7	0	0	0	651300	1.07459e-05	0.00329249	0.00326376
GCAC	128	123	251									TATC	3	4	7	ATTC	87	75	162	TCAC	74	86	160			CACA	2	0	4	3640	3623	3648		6	0	0	2	651306	9.21076e-06	0.000989384	0.00930959
TCAC	111	127	238									CAGG	17	12	29	TCAC	74	87	161	CTAG	95	58	153			ATAA	0	0	6	1389	1385	1397		6	0	0	2	651312	9.21076e-06	0.000444706	0.020712
TGTT	128	106	234									GACC	18	13	31	CTAG	97	58	155	TCTA	70	77	147			AACT	0	0	6	139	138	146		6	0	0	1	651318	9.21076e-06	0.00156025	0.00590339
AACT	99	93	192									GGCG	1202	1018	2220	TCTA	72	77	149	AGTT	64	74	138			AGCA	1	0	5	84	32	90		6	0	0	0	651324	9.21076e-06	0.00217871	0.00422762
ATTC	98	83	181									TCGC	72	56	128	AGTT	64	75	139	TAGG	59	69	128			TCAT	0	0	6	61	61	67		6	0	0	0	651330	9.21076e-06	0.00390012	0.00236166
TATG	91	84	175									GATG	5	8	13	TGAC	71	67	138	GAAG	73	47	120			TAAC	2	0	4	58	55	64		6	0	0	0	651336	9.21076e-06	0.0017816	0.00516995
TACC	81	83	164									AGCA	523	407	930	TAGG	59	69	128	TTTG	65	39	104			TGCA	0	0	6	33	32	41		6	0	0	2	651342	9.21076e-06	0.00165166	0.00557667
ACAC	90	70	160									GTGA	11	3	14	GAAG	73	47	120	TGCC	54	44	98			ACTT	0	0	5	4492	4475	4502		5	0	0	5	651347	7.67563e-06	0.00179822	0.00426847
CTAG	99	59	158									TTGT	12	11	23	TTTG	66	39	105	GCAC	45	51	96			TATA	0	0	5	1320	1313	1326		5	0	0	1	651352	7.67563e-06	0.000722963	0.0106169
TGCC	78	76	154									TTAC	2	0	2	TACC	49	55	104	TTCG	58	36	94			TTAT	0	1	4	732	728	737		5	0	0	0	651357	7.67563e-06	0.00243052	0.00315802
TAGG	74	76	150									ATTA	2	0	2	GCAC	46	54	100	TATC	49	43	92			AGTT	0	0	5	185	185	192		5	0	0	2	651362	7.67563e-06	0.00286239	0.00268155
AGTT	71	75	146									ACAG	171	127	298	TGCC	54	45	99	GGTG	52	36	88			AAAC	0	0	5	29	29	35		5	0	0	1	651367	7.67563e-06	0.0024411	0.00314433
TGAC	71	68	139									ATTG	24	7	31	TTCG	58	37	95	TACC	34	54	88			ATCT	0	0	4	1574	1567	1579		4	0	0	1	651371	6.14051e-06	0.00125505	0.00489264
GAAG	74	48	122									TTTT	2	0	2	TATC	49	43	92	ACAC	52	26	78			ACCG	0	0	4	1549	1539	1559		4	0	0	6	651375	6.14051e-06	0.00718581	0.000854532
GACC	54	56	110									CCTC	27209	23223	50432	GGTG	53	36	89	ATCT	46	31	77			GCAA	1	0	3	775	771	779		4	0	0	0	651379	6.14051e-06	0.00157007	0.00391098
TTTG	67	40	107									AAAG	2	1	3	TGCT	41	43	84	TAGA	36	32	68			TCTC	0	0	3	1685	1678	1692		3	0	0	4	651382	4.60538e-06	0.00376767	0.00122234
TATC	52	47	99									CCGG	1890	1684	3574	ACAC	52	26	78	GACC	29	37	66			TTCA	0	3	0	1550	1522	1558		3	0	0	5	651385	4.60538e-06	0.0014706	0.00313163
GGTG	57	40	97									TCCA	4456	3581	8037	GACC	30	38	68	TTTA	38	27	65			CTAG	0	0	3	155	153	158		3	0	0	0	651388	4.60538e-06	0.00224217	0.00205399
TTTA	48	43	91									CCGT	2468	2186	4654	TAGA	36	32	68	CAGT	37	26	63			CACT	0	0	3	46	46	49		3	0	0	0	651391	4.60538e-06	0.00248013	0.00185691
TGCT	46	44	90									GCAA	36	43	79	TTTA	39	27	66	ATGA	34	27	61			CTTT	0	0	3	44	44	47		3	0	0	0	651394	4.60538e-06	0.00290646	0.00158453
TCAG	44	40	84									ACAT	541	435	976	CAGT	37	26	63	CCAT	19	38	57			ATTG	0	0	3	29	29	33		3	0	0	1	651397	4.60538e-06	0.00260629	0.00176702
TAGA	44	35	79									CGCC	480	328	808	ATGA	34	27	61	GTTA	29	26	55			TTGA	0	0	3	19	19	24		3	0	0	2	651400	4.60538e-06	0.00169321	0.00271991
CAGT	40	30	70									GAAT	1	6	7	CCAT	20	39	59	TCAG	28	24	52			TAAT	0	0	2	571	569	575		2	0	0	2	651402	3.07025e-06	0.00203694	0.00150729
ATGA	35	32	67									TTCG	106	71	177	GTTA	32	26	58	GGAT	23	26	49			CAAA	0	0	2	105	104	107		2	0	0	0	651404	3.07025e-06	0.00143308	0.00214241
GTTA	34	30	64									AGAG	2	3	5	TCAG	28	24	52	AATT	22	25	47			AAAA	0	0	2	35	35	42		2	0	0	5	651406	3.07025e-06	0.000511186	0.00600614
ATTT	21	30	51									CCTG	4980	4045	9025	GGAT	23	26	49	AGTG	33	13	46			GTAA	0	0	2	27	27	30		2	0	0	1	651408	3.07025e-06	0.00184782	0.00166155
GGAT	23	26	49									GTCT	771	603	1374	AATT	22	25	47	GGAG	19	27	46			CCTC	0	0	1	627	625	628		1	0	0	0	651409	1.53513e-06	0.00305301	0.000502824
AGTG	35	14	49									GCTA	2870	2278	5148	GGAG	19	28	47	AAAG	21	23	44			CTTC	1	0	0	120	120	122		1	0	0	1	651410	1.53513e-06	0.00126991	0.00120885
GGAG	19	29	48									TACC	27	20	47	AGTG	33	13	46	TAAC	19	25	44			TCAA	0	0	1	40	39	41		1	0	0	0	651411	1.53513e-06	0.0012412	0.00123681
AATT	22	25	47									CGAA	9	7	16	AAAG	21	23	44	ATTT	16	24	40			CTAC	0	0	1	15	14	16		1	0	0	0	651412	1.53513e-06	0.00113921	0.00134753
AAAG	23	24	47													TAAC	19	25	44	ATGT	20	20	40			ATCG	0	0	0	1818	1809	1823		0	0	0	5	651412	0	0.00299283	0
TCGT	19	27	46													ATTT	16	24	40	TTGA	17	22	39			TACA	0	0	0	923	916	924		0	0	0	1	651412	0	0.000544174	0
TAAC	19	25	44													ATGT	20	20	40	TTTT	19	16	35			CCAT	0	0	0	676	672	677		0	0	0	1	651412	0	0.0024829	0
GTAA	19	23	42													TTGA	18	22	40	GTAA	14	20	34			CTTG	0	0	0	623	622	625		0	0	0	2	651412	0	0.00283192	0
TTTT	21	21	42													TTTT	19	16	35	TCGT	13	21	34			TCCA	0	0	0	621	620	623		0	0	0	2	651412	0	0.00294574	0
TGCA	24	17	41													GTAA	14	20	34	TGCT	12	20	32			ATAC	0	0	0	313	311	313		0	0	0	0	651412	0	0.00135074	0
TTGA	19	22	41													TCGT	13	21	34	TGCA	20	12	32			ACTC	0	0	0	271	270	271		0	0	0	0	651412	0	0.00267302	0
ATGT	20	20	40													TGCA	21	12	33	CAAT	14	15	29			GTCA	0	0	0	138	14	139		0	0	0	1	651412	0	0.001422	0
GTTT	17	18	35													CAAT	14	15	29	GTTT	14	15	29			ATCC	0	0	0	49	49	49		0	0	0	0	651412	0	0.00156856	0
CAAT	15	18	33													GTTT	14	15	29	TTAC	17	10	27			CTCC	0	0	0	47	46	48		0	0	0	1	651412	0	0.00164813	0
TTAC	19	11	30													TTAC	17	10	27	TAGT	13	7	20			AATT	0	0	0	47	47	47		0	0	0	0	651412	0	0.00129937	0
TCAA	10	14	24													TAGT	13	7	20	TCAA	8	11	19			GTTA	0	0	0	44	44	44		0	0	0	0	651412	0	0.00115609	0
TAGT	13	7	20													TCAA	8	11	19	GTAG	6	8	14			ACAT	0	0	0	40	40	40		0	0	0	0	651412	0	0.00219155	0
GTAG	8	8	16													GTAG	7	8	15	TGAC	6	8	14			ACTA	0	0	0	20	20	20		0	0	0	0	651412	0	0.00132102	0
TAAA	3	9	12													TAAA	3	9	12	TAAA	3	9	12			TTTA	0	0	0	12	12	12		0	0	0	0	651412	0	0.00121199	0
TGAT	6	3	9													TGAT	6	3	9	TGAT	6	3	9			ATCA	0	0	0	9	9	9		0	0	0	0	651412	0	0.000531079	0
TGAG	6	3	9													TGAG	6	3	9	TGAG	5	3	8			CTCA	0	0	0	9	8	9		0	0	0	0	651412	0	0.00059076	0
TTAG	2	6	8													TTAG	2	6	8	TTAG	2	5	7			CTAA	0	0	0	8	7	8		0	0	0	0	651412	0	0.000406682	0
TTAA	4	2	6													TTAA	4	2	6	TTAA	4	2	6			TTAA	0	0	0	6	6	6		0	0	0	0	651412	0	0.000894449	0

## Sheet: 2d2-6tgg
…t…				...taa…				...tag…				…tga…				...tgg…				tgg							taa	tag	tga	…tgg…	tgg	…t…	PAM	target edited	low confidence data removed	ratio of target edited	un-target edited	total of target edit sequences	the proportion of edit sequences in the library	The proportion of sequencing reads in the original library	enrichment factor
seq_mode	+	-	sum	seq_mode	+	-	sum	seq_mode	+	-	sum	seq_mode	+	-	sum	seq_mode	+	-	sum		+	-	sum				13361	2337	49927	33311	33167	98975	AGGT	65625	65625	0.663046	39	#VALUE!	0.0479397	0.00468553	10.2314
CCTC	117090	102245	219335	CTGA	5	8	13	CAGT	1	0	1	CAGT	3	2	5	TAGT	6	0	6	CGTA	62117	52987	115104				20208	4728	97702	96612	96085	219335	GAGG	122638	122638	0.559136	85	122638	0.0895883	0.0113682	7.88059
CGTA	63026	53874	116900	TCTT	189	150	339	CTGA	3	0	3	CTGA	19	14	33	CGTA	62305	53167	115472	GGGA	55365	50016	105381				5703	1449	26241	7769	7737	41178	GGGA	33393	33393	0.810943	16	156031	0.0243939	0.00314946	7.74543
CCCG	63133	53101	116234	GGAA	2	0	2	TCTT	27	31	58	TCTT	878	710	1588	GGGA	55490	50198	105688	CCTC	51033	45052	96085				4877	1212	22300	11157	11117	39563	AGGA	28389	28389	0.717564	17	184420	0.0207384	0.00271911	7.62694
CCCC	60674	52426	113100	CAAC	5	5	10	CAAC	4	2	6	GGTG	4	3	7	CCTC	51298	45314	96612	AGGG	49471	41427	90898				10227	2626	52067	21261	21199	86211	TGGT	64920	64920	0.753036	30	249340	0.0474247	0.00640946	7.39917
GGGA	55705	50452	106157	GGTG	3	0	3	TAAG	2	3	5	GGAA	3	5	8	AGGG	49592	41566	91158	GGCA	31684	34100	65784				9971	2300	45927	15519	15460	73740	GGGT	58198	58198	0.789232	23	307538	0.0425142	0.00626467	6.78634
ACCT	54011	44964	98975	CTAG	5	0	5	ATCG	53	47	100	CTAG	6	7	13	GGCA	31963	34191	66154	TTGG	34165	30007	64172				15427	3628	71123	26027	25928	116234	CGGG	90178	90178	0.775832	29	397716	0.0658759	0.00986664	6.67663
AGGG	49774	41745	91519	TAAG	2	2	4	GCTT	203	179	382	CAAC	17	14	31	TTGG	34257	30124	64381	CTGC	26224	25425	51649				10514	2120	42230	29125	29011	84020	CGGT	54864	54864	0.652987	31	452580	0.0400787	0.00610577	6.56406
ACCA	47331	38880	86211	TAGG	1	0	1	GCGT	11	16	27	TAAG	20	10	30	CTGC	27160	25500	52660	GGGT	22505	18020	40525				4767	1179	23998	6478	6450	36442	CGGA	29944	29944	0.821689	20	482524	0.0218744	0.00334487	6.53969
ACCG	45920	38100	84020	ATCG	186	145	331	CTCC	244	236	480	TAGG	2	3	5	TTGT	20508	20146	40654	TTGT	20436	20070	40506				6825	1419	44186	15182	14940	67628	CGGC	52430	52430	0.775271	16	534954	0.0383006	0.00617729	6.20023
CCCA	43249	36448	79697	CAAT	1	0	1	GCGG	2	2	4	ATCG	762	631	1393	GGGT	22554	18087	40641	ACAG	20825	17266	38091				4637	1231	23677	5715	5704	35274	TGGA	29545	29545	0.837586	14	564499	0.0215829	0.00349923	6.1679
GCCA	43031	36356	79387	GCTT	1011	902	1913	ATCA	48	49	97	CAAT	1	0	1	ACAG	20889	17321	38210	CACG	19893	16949	36842				12232	2773	51457	13203	13161	79697	TGGG	66462	66462	0.833934	32	630961	0.0485511	0.0079337	6.11961
CCCT	41778	35621	77399	GTAA	1	0	1	GTTC	4	7	11	GAAG	1	0	1	CACG	20206	17229	37435	CATA	18958	16264	35222				10206	2219	44404	22516	22227	79387	TGGC	56829	56829	0.715848	42	687790	0.0415141	0.00694961	5.97359
GCCC	39661	34497	74158	GCGT	39	31	70	CTGC	9	25	34	GCTT	4447	3570	8017	CATA	19017	16327	35344	CGCG	17646	15760	33406				16049	3728	74280	18994	18938	113100	GGGG	94057	94057	0.831627	49	781847	0.0687096	0.0118635	5.79166
ACCC	40342	33398	73740	GTTG	2	4	6	TCGA	1	7	8	GTAA	1	1	2	CGCG	17711	15817	33528	ACCT	17861	15306	33167				10364	2327	46252	15189	13892	74158	GGGC	58943	58943	0.79483	26	840790	0.0430584	0.00798608	5.39169
GGCA	33288	35558	68846	ACAA	6	6	12	ATCT	1	6	7	GCGT	258	242	500	ACCT	17936	15375	33311	CACA	17307	14954	32261				6383	1538	30237	10307	8871	48481	AGGC	38158	38158	0.787071	16	878948	0.0278748	0.00537349	5.18746
GCCG	36055	31573	67628	CTCC	992	794	1786	ACCA	1457	1169	2626	GTTG	26	37	63	CACA	17351	14997	32348	GAGC	14677	16693	31370				11024	2502	49439	14407	14158	77399	AGGG	62965	62965	0.813512	27	941913	0.0459966	0.00889765	5.16951
TTGG	34864	30668	65532	GCGG	10	10	20	AGTC	1	0	1	ACAA	211	178	389	GAGC	14717	16739	31456	TGTC	15948	14607	30555				7120	1575	30627	6881	6852	46223	GAGC	39322	39322	0.850702	20	981235	0.0287251	0.00746079	3.85014
CTGC	27336	25671	53007	ATCA	224	208	432	GGTT	3	3	6	CTCC	5259	4562	9821	TGTC	15980	14658	30638	GGTC	9497	19825	29322				2162	500	10080	2599	2590	15350	GAGA	12742	12742	0.830098	9	993977	0.00930816	0.00331843	2.80499
GCCT	26017	22464	48481	GTTC	10	9	19	TGGC	1	1	2	CGAT	2	7	9	GGTC	9528	19892	29420	ACCG	15526	13485	29011				1781	436	8385	22203	22144	32816	GGAA	10602	10602	0.323074	11	1004579	0.00774487	0.00284778	2.71961
GCTC	25146	21077	46223	AACG	5	17	22	CTTA	6	6	12	GCGG	137	136	273	ACCG	15588	13537	29125	CGCA	15113	13626	28739				2333	262	4882	18210	17815	25705	AAAG	7477	7477	0.290877	18	1012056	0.00546202	0.00240232	2.27364
TCCC	22127	19051	41178	CTGC	28	23	51	CGGC	2	6	8	ATCA	1033	883	1916	CGCA	15157	13673	28830	CCCG	13966	11962	25928				1699	542	21820	6748	5902	30818	TGAG	24061	24061	0.780745	9	1036117	0.0175768	0.00786219	2.23561
TTGT	20601	20280	40881	TCGA	5	7	12	GGGC	3	4	7	GTTC	107	69	176	CCCG	14009	12018	26027	GACT	13812	11490	25302				2671	498	10309	3199	3190	16686	GAGT	13478	13478	0.807743	9	1049595	0.00984581	0.00445915	2.208
GGGT	22640	18175	40815	ATCT	25	41	66	CATA	7	8	15	AACG	28	31	59	AACA	13902	11738	25640	AACA	13704	11588	25292				1913	382	8017	2445	2438	12763	AAGC	10312	10312	0.807961	6	1059907	0.00753302	0.00343602	2.19236
TCCT	20963	18600	39563	ACCA	5694	4533	10227	CTTT	145	117	262	CTGC	112	108	220	GACT	13853	11543	25396	CTCC	13074	11963	25037				813	228	5690	18450	18385	25188	ATGC	6731	6731	0.26723	7	1066638	0.00491706	0.00235196	2.09062
ACAG	21475	17778	39253	AGTC	5	6	11	CCCC	1976	1752	3728	TCGA	31	30	61	AGCG	13105	12001	25106	CAGA	12343	10205	22548				2371	1203	11095	7637	7424	22316	CAGG	14669	14669	0.657331	10	1081307	0.0107158	0.00538609	1.98954
CACG	20482	17501	37983	GGTT	4	5	9	TGCA	1	0	1	ATCT	96	107	203	CAGA	12379	10247	22626	TACA	13209	9129	22338				2089	241	3965	2158	2153	8454	CAGT	6295	6295	0.744618	1	1087602	0.00459856	0.00237815	1.93367
CGCG	20061	17805	37866	CTTA	18	14	32	CGCT	30	25	55	ACCA	28532	23535	52067	GCCA	11934	10582	22516	GCCA	11784	10443	22227				3073	734	15993	5717	5568	25526	AGAG	19800	19800	0.77568	9	1107402	0.0144641	0.0094859	1.5248
TCCG	19514	16928	36442	CGGC	2	6	8	TTCC	241	195	436	AGTC	19	16	35	TACA	13246	9157	22403	TTCC	11843	10301	22144				1381	239	4937	3172	3166	9737	TAGC	6557	6557	0.673411	8	1113959	0.00478995	0.00324087	1.47798
CATA	19102	16390	35492	GGGC	2	0	2	AAAA	117	84	201	GGTT	33	31	64	TTCC	11869	10334	22203	GACA	11970	10027	21997				548	144	2864	2025	2019	5581	CAGA	3556	3556	0.637162	0	1117515	0.00259769	0.00181433	1.43176
TCCA	19169	16105	35274	CATA	4	8	12	CTCT	384	350	734	TGGC	4	7	11	GACA	12007	10064	22071	ACCA	11602	9597	21199				1738	546	8548	2602	2598	13436	ACGG	10832	10832	0.806192	2	1128347	0.00791288	0.00563992	1.40301
CGCA	18084	16376	34460	CTTT	1203	1130	2333	ACTT	127	103	230	CTTA	156	153	309	ACCA	11630	9631	21261	ACTT	11457	9554	21011				1100	230	4971	21072	21011	27385	AAGT	6301	6301	0.230089	12	1134648	0.00460294	0.00353171	1.30332
TTCC	17712	15104	32816	CCCC	8618	7431	16049	GGTC	7	20	27	CGGC	26	26	52	ACTT	11492	9580	21072	GGCG	11541	8324	19865				1037	155	3872	552	550	5618	CAGC	5064	5064	0.901388	2	1139712	0.0036993	0.00293894	1.25872
CACA	17524	15162	32686	GGAC	1	2	3	GGGG	1	3	4	GGGC	17	13	30	GGCG	11563	8353	19916	TACT	9977	9602	19579				1351	433	6650	3055	3039	11496	TAGG	8434	8434	0.733646	7	1148146	0.00616112	0.0049789	1.23745
GAGC	14786	16836	31622	ATGC	1	1	2	GGGT	1	9	10	CATA	64	46	110	TACT	10008	9635	19643	CCCC	10089	8849	18938				1105	340	6044	3690	3673	11184	TTGG	7489	7489	0.669617	5	1155635	0.00547079	0.00456089	1.1995
TGTC	16080	14753	30833	CGCT	102	85	187	CCTA	236	197	433	CTTT	2616	2266	4882	CCCC	10112	8882	18994	AAGA	10014	8473	18487				1786	480	9821	3763	25037	15854	GGAG	12087	12087	0.762394	4	1167722	0.00882967	0.007385	1.19562
CTCA	14573	16245	30818	TTCC	986	795	1781	CGCG	83	69	152	CCCC	39947	34333	74280	AAGA	10050	8512	18562	CAAA	9817	8593	18410				2148	645	12156	4018	3999	18980	TCGG	14949	14949	0.787619	13	1182671	0.0109204	0.0103841	1.05164
GGTC	9618	20007	29625	AAAA	2	3	5	AGCT	39	50	89	GGAC	86	78	164	CAAA	9844	8613	18457	GCAT	9873	8512	18385				899	248	4255	1116	1114	6524	AAGG	5402	5402	0.82802	6	1188073	0.00394621	0.00414262	0.952589
AGCG	15270	13835	29105	CTCT	1625	1448	3073	GTCG	107	91	198	TGCA	5	5	10	GCAT	9900	8550	18450	CACT	9301	8601	17902				339	58	1588	467	463	2452	AAGA	1985	1985	0.809543	0	1190058	0.00145006	0.00167986	0.863203
AACA	15034	12619	27653	ACTT	605	495	1100	GCCC	1211	1116	2327	ATGC	10	4	14	CTTT	9478	8732	18210	CTTT	9285	8530	17815				517	177	3169	7317	7303	11188	CTGG	3863	3863	0.345281	8	1193921	0.00282196	0.00329501	0.856435
ACTT	15037	12348	27385	GGTC	16	14	30	TCCC	776	673	1449	CGCT	661	654	1315	CACT	9319	8630	17949	CTGG	7445	10063	17508				876	198	4149	7714	7692	12943	CGAC	5223	5223	0.403539	6	1199144	0.00381545	0.00473388	0.805988
GACT	14665	12293	26958	GGGG	5	2	7	TTCA	6	6	12	TTCC	4607	3778	8385	CTGG	7469	10101	17570	GGTT	9087	7282	16369				953	199	3574	2667	2655	7397	TGAC	4726	4726	0.638908	4	1203870	0.00345239	0.0043889	0.786619
CTTT	13455	12250	25705	ATTC	5	2	7	CCGC	186	148	334	AAAA	34	10	44	GGTT	9112	7312	16424	CATT	8430	7695	16125				38	28	1062	64381	64172	65532	CCAA	1128	1128	0.017213	23	1204998	0.000824015	0.00125883	0.65459
CTCT	13365	12161	25526	GGGT	8	14	22	CCCT	1307	1195	2502	CTCT	8411	7582	15993	CATT	8452	7723	16175	ACCC	8266	7194	15460				776	175	3330	1927	1918	6210	GTGG	4281	4281	0.689372	2	1209279	0.00312731	0.00524205	0.596582
GCAT	13465	11723	25188	CCTA	749	602	1351	GATA	1	2	3	TCAA	4	9	13	ACCC	8290	7229	15519	GCCG	7939	7001	14940				970	318	5620	4225	4199	11139	CCGG	6908	6908	0.620163	6	1216187	0.00504636	0.00872995	0.578052
GACA	12629	10631	23260	AGTA	5	0	5	CCAA	203	137	340	ACTT	2805	2166	4971	CGAC	7935	7343	15278	CACC	7861	6810	14671				929	226	4497	2057	2051	7709	CGAG	5652	5652	0.733169	0	1221839	0.00412884	0.00740716	0.557412
GGCG	13178	9745	22923	CGCG	327	263	590	TTGG	7	21	28	GGTC	60	78	138	GCCC	7968	7221	15189	CCCT	7540	6618	14158				185	73	1603	10517	10484	12382	ATGT	1861	1861	0.150299	4	1223700	0.00135948	0.00256298	0.530429
CAGA	12430	10307	22737	AGCT	178	158	336	CGGG	4	4	8	ATTC	9	5	14	GCCG	8072	7110	15182	GCCC	7300	6592	13892				635	147	3208	25106	0	29105	CGCT	3990	3990	0.13709	9	1227690	0.00291473	0.00598969	0.486625
TACA	13369	9222	22591	GTCG	453	423	876	AACC	13	6	19	GGGG	14	12	26	CACC	7957	6842	14799	AAAC	7546	5993	13539				951	276	4387	28830	28739	34460	TGCG	5614	5614	0.162914	16	1233304	0.00410108	0.00932398	0.439843
CCTG	11901	10415	22316	GCCC	5619	4745	10364	ACTA	24	38	62	GGGT	68	53	121	CCCT	7765	6642	14407	AACC	6516	6970	13486				562	62	1732	1381	1379	3742	AGAC	2356	2356	0.62961	5	1235660	0.00172108	0.00408722	0.421088
TACT	10094	9730	19824	TCAG	1	3	4	CACA	12	13	25	CCTA	3650	3000	6650	AAAC	7574	6016	13590	CGGG	6096	7202	13298				226	47	1217	6754	6720	8248	CTGC	1490	1490	0.18065	4	1237150	0.00108846	0.00259622	0.419248
AAGA	10365	8841	19206	TCCC	3122	2581	5703	CGAC	5	1	6	GTGT	1	8	9	AACC	6530	6989	13519	AAAA	7448	5841	13289				336	89	1911	3702	3689	6039	AGCT	2336	2336	0.386819	1	1239486	0.00170647	0.00420734	0.405594
CCGA	10171	8809	18980	TTCA	29	31	60	ACTG	133	108	241	AGTA	9	8	17	AAAA	7486	5868	13354	CCCA	7060	6101	13161				1168	334	5191	3684	3661	10380	GCGG	6693	6693	0.644798	3	1246179	0.0048893	0.0123727	0.395168
CAAA	9892	8664	18556	CCGC	629	539	1168	GCCA	1207	1012	2219	CGCG	1930	1652	3582	GGTA	6991	6348	13339	GGTA	6853	6211	13064				223	62	1198	964	961	2448	TAGT	1483	1483	0.605801	1	1247662	0.00108335	0.0028707	0.377381
CACT	9460	8767	18227	CCCT	5928	5096	11024	AGCG	64	83	147	AGCT	1061	850	1911	CGGG	6110	7223	13333	CGTC	6051	6438	12489				241	67	1072	135	134	1516	ATGG	1380	1380	0.91029	1	1249042	0.0010081	0.00288329	0.349637
CTGG	7503	10143	17646	GATA	3	10	13	AATC	1	4	5	GTCG	2220	1929	4149	CCCA	7079	6124	13203	AGCA	6241	5713	11954				590	152	3582	33528	33406	37866	CGCG	4324	4324	0.114192	14	1253366	0.00315872	0.00924818	0.341551
ACTC	8828	7858	16686	CCAA	603	502	1105	TCAC	1	0	1	GCCC	24846	21406	46252	CGTC	6072	6458	12530	CGTG	5743	5951	11694				432	97	1916	967	966	3412	TGAT	2445	2445	0.716589	0	1255811	0.0017861	0.00529745	0.337162
GGTT	9158	7351	16509	TTGG	23	15	38	GAAA	1	0	1	TCAG	14	16	30	AGCA	6260	5734	11994	TCGA	5976	5205	11181				331	100	1393	1514	1510	3339	CGAT	1824	1824	0.546271	1	1257635	0.00133245	0.00412524	0.322999
CATT	8494	7773	16267	CGGG	1	3	4	CTGT	6	9	15	TCCC	14168	12073	26241	CGTG	5758	5976	11734	TCCT	5762	5355	11117				279	59	1444	3465	3454	5248	AGCC	1782	1782	0.339558	1	1259417	0.00130177	0.00421615	0.308758
CTCC	8501	7353	15854	AGGA	2	1	3	TGTG	1	1	2	TTCA	184	163	347	AAGG	6604	4997	11601	ATAC	6032	5051	11083				500	109	2382	19916	19865	22923	CGCC	2991	2991	0.13048	16	1262408	0.00218495	0.00710019	0.307732
CACC	8375	7179	15554	AACC	23	23	46	ATCC	8	11	19	AGTT	1	0	1	CGGC	5371	6053	11424	AAGG	6155	4627	10782				181	33	590	480	475	1284	AGAA	804	804	0.626168	0	1263212	0.00058733	0.00193596	0.303379
TCTC	7868	7482	15350	ACTA	112	111	223	AGGC	1	12	13	CCGC	2883	2308	5191	TCGA	5985	5223	11208	CTAA	5908	4847	10755				554	76	1707	11994	11954	14335	TGCT	2337	2337	0.163028	4	1265549	0.0017072	0.00635432	0.268668
CGAC	7971	7376	15347	CACA	13	21	34	GGTA	1	7	8	CCCT	26763	22676	49439	TCCT	5784	5373	11157	ACAT	5701	4783	10484				206	73	1272	25396	25302	26958	AGTC	1551	1551	0.0575339	11	1267100	0.00113302	0.00434483	0.260775
AGCA	7519	6816	14335	TAGC	2	0	2	ACCG	1086	1034	2120	GATA	17	12	29	ATAC	6052	5060	11112	CGGA	5036	5150	10186				253	104	2300	66154	65784	68846	TGCC	2657	2657	0.0385934	35	1269757	0.00194096	0.00746533	0.259997
AACC	6901	7332	14233	CGAC	5	1	6	ACGC	23	23	46	CCAA	3270	2774	6044	CTAA	5918	4869	10787	AGGC	4641	5376	10017				274	47	698	38210	38091	39253	CTGT	1019	1019	0.0259598	24	1270776	0.00074439	0.00307165	0.242342
AAAC	7618	6047	13665	ACTG	1077	1012	2089	GTGG	2	2	4	TTGG	560	502	1062	ACAT	5719	4798	10517	CAAC	5355	4416	9771				425	50	1491	2914	451	4885	GGAC	1966	1966	0.402456	5	1272742	0.00143618	0.00618006	0.23239
AAAA	7646	5967	13613	GCCA	5561	4645	10206	AGAC	1	0	1	CGGG	26	42	68	GCCT	5501	4806	10307	CGGC	4513	5112	9625				34	5	201	415	414	655	ATGA	240	240	0.366412	0	1272982	0.000175322	0.000846856	0.207027
GGTA	7045	6411	13456	AGCG	348	287	635	GCTC	852	723	1575	AGGA	9	14	23	CGGA	5049	5167	10216	GGGG	4913	4232	9145				84	73	1208	115472	115104	116900	TACG	1365	1365	0.0116766	63	1274347	0.000997146	0.00482101	0.206833
CCGT	7134	6302	13436	AATC	6	3	9	TACG	1	7	8	GAGA	4	1	5	AGGC	4650	5388	10038	GATC	4931	4135	9066				88	51	607	8107	8081	8860	CGCA	746	746	0.0841986	7	1275093	0.00054496	0.00302783	0.179984
CGGG	6142	7272	13414	TCAC	2	4	6	GACA	24	29	53	AACC	332	309	641	CAAC	5373	4433	9806	GCCT	4740	4131	8871				2	1	640	1145	761	1788	GTCT	643	643	0.35962	0	1275736	0.000469718	0.00265817	0.176707
GTCG	6875	6068	12943	CTGT	24	27	51	CACT	3	21	24	ACTA	633	565	1198	GGGG	4922	4244	9166	AAAT	4766	4103	8869				55	20	1929	25640	25292	27653	TGTT	2004	2004	0.0724695	9	1277740	0.00146394	0.00922476	0.158697
GCTT	6941	5822	12763	TGTG	1	0	1	TCAT	1	4	5	CACA	141	126	267	GATC	4946	4151	9097	ATTG	4818	3926	8744				226	48	1205	5663	4805	7145	GCGC	1479	1479	0.206998	3	1279219	0.00108042	0.00781686	0.138217
CGTC	6125	6494	12619	ATCC	82	77	159	GGGA	9	43	52	TAGC	8	11	19	AAAT	4807	4141	8948	GATA	4778	3911	8689				159	19	546	317	315	1042	GGAT	724	724	0.694818	1	1279943	0.000528889	0.00394117	0.134196
ACAT	6711	5671	12382	AGGC	5	3	8	TGTA	1	0	1	CGAC	24	30	54	GATA	4886	4001	8887	GTGG	4233	4293	8526				40	9	258	91	90	398	CGAA	307	307	0.771357	0	1280250	0.000224267	0.00168817	0.132846
CGTG	5804	6018	11822	GGTA	7	9	16	TTTC	1	0	1	ACTG	2052	1913	3965	ATTG	4833	3941	8774	ACGC	4252	4211	8463				187	55	1315	4876	4861	6438	AGCG	1557	1557	0.241845	5	1281807	0.0011374	0.00868411	0.130975
AAGG	6652	5029	11681	ACCG	5834	4680	10514	TACT	3	7	10	GCCA	24307	20097	44404	GTGG	4245	4302	8547	TAAG	4041	4252	8293				132	53	995	22071	21997	23260	TGTC	1180	1180	0.0507309	9	1282987	0.000862002	0.00699317	0.123263
CCTA	6290	5206	11496	ACGC	58	66	124	TGTT	1	0	1	AGCG	1749	1459	3208	ACGC	4267	4227	8494	CGAC	4326	3867	8193				60	12	347	233	231	652	TGAA	419	419	0.642638	0	1283406	0.000306084	0.00264029	0.115928
CGGC	5403	6091	11494	GTGG	4	3	7	CACC	9	12	21	AATC	10	17	27	TAAG	4054	4268	8322	TGCG	3993	4088	8081				0	1	486	1810	1807	2298	TTTC	487	487	0.211923	1	1283893	0.000355758	0.00309708	0.114869
TCGA	6026	5268	11294	TGGG	3	0	3	GACT	34	39	73	TCAC	34	22	56	TGCG	4000	4107	8107	ACGT	4517	3481	7998				136	184	875	2820	2814	4016	GGCG	1195	1195	0.29756	1	1285088	0.000872959	0.00769775	0.113404
CCAG	5825	5363	11188	TCGG	6	0	6	ATAT	1	2	3	GAAA	264	222	486	ACGT	4548	3490	8038	TCCC	4032	3705	7737				46	9	279	95	95	430	TAGA	334	334	0.776744	1	1285422	0.00024399	0.00232451	0.104964
CCAA	6013	5171	11184	AGAC	1	1	2	GCAC	11	13	24	CTGT	145	199	344	TCCC	4049	3720	7769	GTCG	4080	3612	7692				46	19	641	13519	13486	14233	GGTT	706	706	0.049603	8	1286128	0.00051574	0.00525237	0.0981918
ATAC	6085	5091	11176	CGGT	1	0	1	TGGT	1	3	4	TGTG	9	5	14	GTCG	4092	3622	7714	AGTC	4153	3494	7647				241	24	228	3995	3981	4490	GTGC	493	493	0.1098	2	1286621	0.000360141	0.00374979	0.0960431
CCGG	5423	5716	11139	GCTC	3962	3158	7120	GCAT	106	122	228	ATCC	280	266	546	AGTC	4172	3502	7674	GGAC	3727	3844	7571				18	17	143	30638	30555	30833	GACA	178	178	0.00577304	17	1286799	0.000130031	0.0013724	0.0947473
CTAA	5983	4935	10918	TACG	5	1	6	CCGA	351	294	645	AGGC	13	18	31	CCTG	4008	3629	7637	CCTG	3891	3533	7424				74	25	636	8038	7998	8775	ACGT	735	735	0.0837607	2	1287534	0.000536925	0.0059499	0.090241
CCGC	5620	4760	10380	CATG	2	0	2	ACGT	14	11	25	GGTA	44	46	90	GGAC	3735	3856	7591	CCAG	3824	3479	7303				32	12	309	4193	4175	4550	TAAG	353	353	0.0775824	4	1287887	0.00025787	0.00289235	0.0891557
CGGA	5071	5194	10265	GACA	74	58	132	ACCC	1256	1044	2300	ACCG	23392	18838	42230	CCAG	3828	3489	7317	GCAA	3671	3507	7178				39	10	127	19643	19579	19824	AGTA	176	176	0.00887813	5	1288063	0.00012857	0.00144618	0.0889032
AGGC	4671	5422	10093	CACT	18	17	35	CCAT	30	37	67	ACGC	428	362	790	GCAA	3688	3521	7209	AAGT	3725	3368	7093				62	24	560	3584	3573	4231	GGCT	646	646	0.152683	1	1288709	0.000471909	0.00548354	0.0860593
CAAC	5403	4456	9859	CAGC	7	1	8	CCCG	1956	1672	3628	GTGG	20	25	45	AAGT	3731	3380	7111	AATA	3855	3005	6860				51	15	344	5004	4987	5418	ACAG	410	410	0.0756737	4	1289119	0.000299509	0.00356319	0.0840564
GCTA	5334	4403	9737	TCAT	14	20	34	TGCT	1	0	1	TGGG	14	10	24	AATA	3969	3106	7075	GCTC	3666	3186	6852				25	25	158	40654	40506	40881	ACAA	208	208	0.00508794	19	1289327	0.000151946	0.0018861	0.080561
ACGC	4777	4683	9460	GGGA	40	34	74	GCCG	777	642	1419	TCGG	12	13	25	GCTC	3677	3204	6881	TCGC	3597	3241	6838				70	27	500	1946	1941	2544	ACGC	597	597	0.23467	1	1289924	0.000436114	0.00595443	0.073242
GGGG	4944	4267	9211	TGTA	1	1	2	TCTG	80	64	144	AGAC	340	300	640	TCGC	3619	3247	6866	GCGG	3376	3421	6797				4	0	233	3998	3982	4239	GTTC	237	237	0.0559094	4	1290161	0.000173131	0.00237236	0.0729785
GATC	4988	4192	9180	TTTC	2	2	4	AGGG	9	28	37	CGGT	3	0	3	GCGG	3379	3434	6813	GCAG	3450	3270	6720				124	46	790	8494	8463	9460	GCGT	960	960	0.10148	6	1291121	0.000701289	0.00973217	0.0720589
AAAT	4855	4162	9017	TACT	16	23	39	GCAG	23	24	47	GCTC	16647	13980	30627	GCAG	3461	3293	6754	AGTA	3617	2988	6605				189	21	540	14799	14671	15554	GGTG	750	750	0.0482191	5	1291871	0.000547882	0.00776197	0.0705855
GATA	4908	4026	8934	CACC	111	78	189	TTAT	1	1	2	TACG	29	22	51	CTCA	3162	3586	6748	GGGC	3140	3402	6542				13	5	613	18562	18487	19206	TCTT	631	631	0.0328543	13	1292502	0.000460952	0.00662728	0.0695536
ATTG	4878	3984	8862	GACT	101	105	206	CTAA	2	15	17	GTTT	2	3	5	AGTA	3667	3044	6711	TCCG	3443	3007	6450				95	31	539	745	742	1412	GGCC	665	665	0.470963	2	1293167	0.000485789	0.00716038	0.067844
TGCG	4367	4493	8860	TTGC	1	0	1	GGCC	19	12	31	CATG	8	13	21	GGGC	3156	3416	6572	CAGC	3341	2908	6249				7	0	595	1459	1457	2064	CCGT	602	602	0.291667	3	1293769	0.000439767	0.00656509	0.0669857
ACGT	4947	3828	8775	ATAT	3	3	6	TATG	1	1	2	GACA	518	477	995	AATC	3299	3179	6478	AATC	3037	2941	5978				53	15	302	3761	3752	4134	CGTC	370	370	0.0895017	3	1294139	0.000270289	0.00478475	0.0564896
GTGG	4272	4332	8604	GCAC	121	120	241	CGTA	23	50	73	GTTA	1	2	3	TCCG	3460	3018	6478	CTCA	2740	3162	5902				66	7	203	489	50	765	AGAT	276	276	0.360784	0	1294415	0.000201621	0.00359744	0.0560456
ACTG	4365	4089	8454	TGGT	1	1	2	TGTC	5	12	17	CAGC	15	11	26	CAGC	3348	2915	6263	TACG	3204	2534	5738				19	11	176	3163	3154	3370	GAAC	206	206	0.0611276	1	1294621	0.000150485	0.0027327	0.0550682
TAAG	4079	4285	8364	GCAT	424	389	813	AAAT	1	4	5	CACT	115	99	214	TACG	3216	2551	5767	TCCA	3129	2575	5704				12	0	389	923	920	1327	TTGT	401	401	0.302185	3	1295022	0.000292934	0.00550016	0.0532593
GCAG	4211	4037	8248	CCGA	1136	1012	2148	GGCA	35	69	104	GGGA	142	154	296	CTCT	2942	2775	5717	CATC	2851	2777	5628				27	11	141	22403	22338	22591	TGTA	179	179	0.00792351	9	1295201	0.000130761	0.00257607	0.0507599
GGAC	3824	3937	7761	ACGT	37	37	74	AACA	10	10	20	TCAT	96	105	201	TCCA	3131	2584	5715	CGAG	2887	2708	5595				51	37	236	91158	90898	91519	CCCT	324	324	0.00354025	37	1295525	0.000236685	0.00566082	0.0418111
AGTC	4201	3525	7726	ACCC	5506	4465	9971	GAGC	2	15	17	TTTC	10	5	15	GCGC	2888	2775	5663	CTCT	2872	2696	5568				51	34	220	52660	51649	53007	GCAG	305	305	0.00575396	42	1295830	0.000222805	0.00545408	0.0408512
CTCG	4175	3534	7709	CATC	4	10	14	CGTG	7	2	9	TGTA	4	1	5	CATC	2862	2788	5650	GTGC	2890	2673	5563				74	52	296	105688	105381	106157	TCCC	422	422	0.00397524	47	1296252	0.000308275	0.00769851	0.0400435
GTCA	3967	3430	7397	CCAT	130	111	241	AAGT	2	6	8	TACT	64	63	127	CGAG	2894	2716	5610	GATT	2932	2306	5238				237	35	259	37435	36842	37983	CGTG	531	531	0.0139799	17	1296783	0.000387901	0.00974073	0.0398225
GCAA	3750	3609	7359	TGCC	3	7	10	CCAC	85	90	175	TGTT	4	6	10	GTGC	2896	2683	5579	AGAG	2836	2208	5044				3	0	164	7591	7571	7761	GTCC	167	167	0.0215178	3	1296950	0.000121995	0.00308802	0.039506
AATA	4021	3150	7171	CCCG	8504	6923	15427	TCCG	599	580	1179	CACC	294	246	540	GATT	2943	2318	5261	TGTG	2623	2371	4994				25	8	207	6866	6838	7109	GCGA	240	240	0.03376	3	1297190	0.000175322	0.00447653	0.0391648
AAGT	3747	3398	7145	TGCT	1	3	4	CTTG	7	1	8	GACT	668	604	1272	AGAG	2840	2213	5053	CTGT	2403	2584	4987				16	8	90	13339	13064	13456	TACC	114	114	0.00847206	3	1297304	8.32781e-05	0.00217468	0.0382944
GCGC	3662	3483	7145	GCCG	3619	3206	6825	TACA	2	9	11	TTGC	2	4	6	TGTG	2629	2377	5006	CGCT	2536	2325	4861				35	24	214	17949	17902	18227	AGTG	273	273	0.0149778	5	1297577	0.000199429	0.00581795	0.0342783
GCGG	3530	3582	7112	CGAG	2	4	6	CCTT	150	98	248	ATAT	14	9	23	CTGT	2408	2596	5004	GCGC	2415	2390	4805				11	17	101	10787	10755	10918	TTAG	129	129	0.0118154	2	1297706	9.42358e-05	0.00274983	0.0342697
TCGC	3749	3360	7109	TCTG	282	266	548	GCGC	23	25	48	GCAC	127	101	228	CGCT	2547	2329	4876	AGGT	3105	1689	4794				12	15	110	35344	35222	35492	TATG	137	137	0.00386002	11	1297843	0.00010008	0.00294398	0.0339948
AGTA	3686	3057	6743	AGGG	24	27	51	CTGG	1	6	7	TGGT	10	4	14	AGGT	3115	1700	4815	ATAT	2445	2163	4608				20	4	273	6813	6797	7112	CCGC	297	297	0.0417604	2	1298140	0.000216961	0.00640418	0.0338781
GGGC	3180	3433	6613	TAGA	1	0	1	ATAA	1	1	2	GCAT	3032	2658	5690	ATAT	2446	2174	4620	TAGC	2405	2096	4501				4	5	30	8322	8293	8364	CTTA	39	0	0	3	1298179	2.84899e-05	0.000870275	0.0327366
AATC	3320	3206	6526	GCAG	122	104	226	TTCT	14	19	33	CCGA	6607	5549	12156	TAGC	2412	2100	4512	CTTG	2060	2228	4288				20	6	123	7209	7178	7359	TTGC	149	149	0.0202473	1	1298328	0.000108846	0.00348236	0.0312564
CCTT	3417	3107	6524	CTAA	7	4	11	TATT	1	0	1	ACGT	347	289	636	CTTG	2067	2231	4298	CCGG	2011	2188	4199				30	27	138	29420	29322	29625	GACC	195	195	0.00658228	10	1298523	0.000142449	0.00463391	0.0307406
CGCT	3345	3093	6438	GGCC	54	41	95	CGTC	5	6	11	ACCC	25281	20646	45927	CCGG	2023	2202	4225	CTTA	2225	1950	4175				12	0	70	8774	8744	8862	CAAT	82	82	0.00925299	6	1298605	5.99018e-05	0.00214144	0.0279727
CAGC	3371	2932	6303	TTTA	4	0	4	CCCA	1487	1286	2773	CATC	40	26	66	CTTA	2237	1956	4193	GTGA	2161	1870	4031				11	5	44	8948	8869	9017	ATTT	60	60	0.0066541	9	1298665	4.38306e-05	0.00158946	0.0275758
CCAC	3339	2871	6210	CGTA	49	35	84	AATA	1	1	2	CCAT	588	484	1072	AGGA	2238	1899	4137	CCGA	2062	1937	3999				15	17	114	31456	31370	31622	GCTC	146	146	0.00461704	20	1298811	0.000106654	0.00405927	0.0262743
AGCT	3253	2786	6039	TGTC	12	6	18	CAGA	3	5	8	TGCC	14	13	27	GTGA	2165	1880	4045	TATT	2145	1845	3990				22	10	121	40641	40525	40815	ACCC	153	153	0.00374862	21	1298964	0.000111768	0.00436623	0.0255983
TACG	3253	2581	5834	TATA	2	0	2	TCTC	258	242	500	CCCG	38643	32480	71123	CCGA	2072	1946	4018	GAAC	2201	1781	3982				6	1	56	67	66	130	GTGA	63	63	0.484615	0	1299027	4.60221e-05	0.00181609	0.0253413
CATC	2906	2829	5735	TAAC	1	0	1	CTCG	115	111	226	TGCT	4	4	8	TATT	2153	1849	4002	GCAC	2086	1895	3981				11	2	82	7075	6860	7171	TATT	95	95	0.0132478	1	1299122	6.93984e-05	0.00279389	0.0248393
CGAG	2916	2733	5649	AAAT	9	2	11	ACAC	3	1	4	GCCG	23577	20609	44186	GAAC	2209	1789	3998	GAAT	2218	1726	3944				9	6	64	16424	16369	16509	AACC	79	79	0.00478527	6	1299201	5.77103e-05	0.00232703	0.0248
GCTG	3092	2526	5618	GGCA	130	123	253	TCCT	641	571	1212	AAGC	8	13	21	GCAC	2090	1905	3995	GACG	2066	1686	3752				34	25	267	32348	32261	32686	TGTG	326	326	0.00997369	12	1299527	0.000238146	0.00972361	0.0244915
GTGC	2912	2701	5613	AACA	33	22	55	ACTC	279	219	498	CGAG	17	11	28	GAAT	2222	1736	3958	TATA	2081	1638	3719				5	201	44	13354	13289	13613	TTTT	250	250	0.0183648	9	1299777	0.000182627	0.00762196	0.0239607
TCTG	2945	2636	5581	GAGC	8	7	15	GACG	4	11	15	TCTG	1472	1392	2864	CTCC	2004	1759	3763	CGAA	1923	1769	3692				6	0	63	653	651	724	CAAC	69	69	0.0953039	2	1299846	5.04052e-05	0.00211072	0.0238806
CTGT	2584	2834	5418	TGAA	2	2	4	AAGG	7	6	13	AGGG	128	108	236	GACG	2070	1691	3761	AGCT	1966	1723	3689				2	0	20	3734	3719	3762	TATA	22	0	0	6	1299868	1.60712e-05	0.000722963	0.0222297
GATT	2966	2347	5313	CATT	8	8	16	ACGA	4	1	5	TTAT	7	4	11	TATA	2086	1648	3734	CCAA	1924	1749	3673				0	6	41	5261	5238	5313	AATC	47	0	0	5	1299915	3.4334e-05	0.00155874	0.0220268
GGCT	2800	2448	5248	AATG	2	0	2	ACCT	1275	1062	2337	GCAG	602	615	1217	CGAA	1928	1782	3710	CCGC	1912	1749	3661				5	0	53	91	68	150	GGTA	58	58	0.386667	1	1299973	4.23696e-05	0.00196089	0.0216073
AGAG	2847	2223	5070	ATAC	6	3	9	CGCA	129	147	276	GGCC	275	264	539	AGCT	1974	1728	3702	AGAT	2043	1576	3619				16	0	69	16175	16125	16267	AATG	85	85	0.0052253	7	1300058	6.20933e-05	0.00288404	0.0215299
TGTG	2641	2383	5024	GAAC	2	2	4	TCTA	2	7	9	CTAA	54	47	101	CCAA	1935	1755	3690	AGCC	1768	1805	3573				0	2	11	2004	1997	2017	ATAA	13	0	0	0	1300071	9.49663e-06	0.000444706	0.0213548
GTCC	2634	2251	4885	AAGT	4	5	9	ATAG	2	0	2	TATG	4	3	7	CCGC	1921	1763	3684	GGCT	1854	1600	3454				6	8	51	5767	5738	5834	CGTA	65	65	0.0111416	2	1300136	4.74831e-05	0.00222454	0.0213452
AGGT	3142	1710	4852	CCAC	386	390	776	GTCC	28	22	50	TTTA	4	4	8	AGAT	2049	1581	3630	CAGG	1872	1483	3355				2	0	41	1607	1596	1650	CATT	43	0	0	0	1300179	3.14119e-05	0.00169875	0.0184912
ATAT	2467	2189	4656	TCCG	2508	2259	4767	GATT	3	3	6	CGTA	609	599	1208	AGCC	1768	1816	3584	ACGA	1825	1491	3316				12	8	61	11208	11181	11294	TCGA	81	81	0.00717195	5	1300260	5.91713e-05	0.00327461	0.0180697
CTTA	2419	2131	4550	TACA	21	6	27	AGGT	2	0	2	TGTC	70	73	143	GGCT	1862	1603	3465	ACTC	1678	1512	3190				4	0	30	42	41	76	CTGA	34	0	0	0	1300294	2.48373e-05	0.00138196	0.0179725
TAGC	2425	2112	4537	CTTG	11	3	14	AAGA	1	4	5	CTAT	9	4	13	CAGG	1878	1490	3368	GCTA	1742	1424	3166				6	3	23	4620	4608	4656	ATAT	32	0	0	4	1300326	2.33763e-05	0.00138196	0.0169153
GCAC	2350	2140	4490	CCTT	481	418	899	CAAA	5	9	14	TATA	7	13	20	ACGA	1833	1497	3330	GTTC	1657	1497	3154				14	8	43	4298	4288	4365	CAAG	65	65	0.0148912	2	1300391	4.74831e-05	0.00312176	0.0152104
CTTG	2105	2260	4365	GCGC	116	110	226	GTCA	111	88	199	TAAC	1	1	2	ACTC	1682	1517	3199	AGGA	1650	1405	3055				16	4	48	13590	13539	13665	GTTT	68	68	0.00497622	7	1300459	4.96747e-05	0.00332069	0.0149591
GAAC	2331	1908	4239	GATC	8	2	10	CACG	9	26	35	AAAT	31	13	44	GCTA	1744	1428	3172	CCTA	1640	1399	3039				13	3	29	8887	8689	8934	TATC	45	0	0	2	1300504	3.28729e-05	0.00230537	0.0142593
AGCC	2102	2129	4231	CTGG	7	5	12	AAAC	2	2	4	GGCA	1138	1162	2300	GTTC	1660	1503	3163	TGGG	1621	1354	2975				13	4	66	39	38	122	GTGT	83	83	0.680328	0	1300587	6.06323e-05	0.00426601	0.0142129
AGGA	2249	1915	4164	ATAA	1	0	1	GCCT	850	688	1538	AACA	1085	844	1929	CCTA	1648	1407	3055	CGCC	1447	1367	2814				4	0	8	16	16	28	TAAA	12	0	0	0	1300599	8.76612e-06	0.000619718	0.0141453
GACG	2275	1859	4134	TTCT	110	71	181	AGCC	11	13	24	GAGC	49	65	114	TGGG	1626	1360	2986	CTCC	1475	1321	2796				14	8	78	22626	22548	22737	TCTG	100	100	0.00439812	11	1300699	7.3051e-05	0.00522971	0.0139685
GTGA	2181	1896	4077	TATT	2	0	2	CGGA	3	2	5	TGAA	2	11	13	GTCC	1550	1364	2914	TGAA	1535	1232	2767				0	9	63	11734	11694	11822	CACG	72	72	0.00609034	16	1300771	5.25967e-05	0.00391876	0.0134218
TATT	2163	1861	4024	CGTC	5	7	12	GGCT	28	31	59	CATT	31	38	69	CGCC	1451	1369	2820	GTCA	1455	1200	2655				8	8	64	1148	1147	1229	GAAG	80	80	0.0650936	1	1300851	5.84408e-05	0.00440602	0.0132639
CGCC	2082	1934	4016	ACGG	5	2	7	TAAA	1	0	1	ATTT	2	2	4	TGAA	1539	1243	2782	CCGT	1330	1268	2598				6	0	28	5610	5595	5649	CTCG	34	0	0	5	1300885	2.48373e-05	0.0019206	0.0129321
GAAT	2229	1749	3978	CCCA	6620	5612	12232	GCGA	2	4	6	CGTG	33	30	63	GTCA	1459	1208	2667	TCTC	1249	1341	2590				9	0	41	11112	11083	11176	GTAT	50	50	0.00447387	14	1300935	3.65255e-05	0.00282839	0.0129139
TATA	2096	1666	3762	CAGA	5	9	14	TGCG	19	32	51	ATAC	20	21	41	CCGT	1331	1271	2602	ATGC	1381	1198	2579				10	0	64	9097	9066	9180	GATC	74	74	0.008061	9	1301009	5.40577e-05	0.00427936	0.0126322
GTCT	1882	1860	3742	AATA	5	6	11	CTCA	273	269	542	AATG	29	12	41	TCTC	1253	1346	2599	TGGC	1162	1289	2451				7	4	45	8547	8526	8604	CCAC	56	56	0.0065086	1	1301065	4.09085e-05	0.00324464	0.012608
CGAA	1941	1794	3735	TCTC	1087	1075	2162	CCAG	91	86	177	GAAC	116	117	233	ATGC	1388	1207	2595	GCTT	1272	1166	2438				9	8	14	7111	7093	7145	ACTT	31	0	0	3	1301096	2.26458e-05	0.00179822	0.0125935
AGAT	2057	1592	3649	CTCG	521	408	929	ATGG	3	0	3	AAGT	7	7	14	TGGC	1172	1290	2462	GGAA	1229	1042	2271				1	2	14	5006	4994	5024	CACA	17	0	0	1	1301113	1.24187e-05	0.000989384	0.0125519
CAGG	1903	1514	3417	ACAC	5	8	13	CTTC	3	5	8	CCAC	1891	1439	3330	GCTT	1276	1169	2445	GTAC	1196	1039	2235				2	4	14	1851	1843	1872	ACCA	20	0	0	1	1301133	1.46102e-05	0.0011722	0.0124639
ATCA	1793	1619	3412	TCCT	2626	2251	4877	GCTG	99	56	155	TCGT	5	8	13	GGAA	1237	1046	2283	ACTG	1099	1054	2153				12	14	55	18457	18410	18556	TTTG	81	81	0.00436516	18	1301214	5.91713e-05	0.0047704	0.0124039
ACGA	1871	1528	3399	AACT	2	2	4	TATC	1	0	1	TCCG	12937	11061	23998	GTAC	1200	1042	2242	TCGG	1089	1022	2111				12	7	51	17570	17508	17646	CCAG	70	70	0.0039669	6	1301284	5.11357e-05	0.00414715	0.0123303
GTTC	1782	1588	3370	ACTC	1424	1247	2671	GGCG	61	48	109	CTTG	20	23	43	ACTG	1102	1056	2158	GATG	1090	1014	2104				9	5	27	6478	5978	6526	GATT	41	0	0	7	1301325	2.99509e-05	0.00254712	0.0117588
ATCG	1812	1527	3339	GACG	27	26	53	TCGC	8	0	8	TACA	94	47	141	TCGG	1094	1027	2121	CTCG	1071	980	2051				14	0	66	5650	5628	5735	GATG	80	80	0.0139494	5	1301405	5.84408e-05	0.0051184	0.0114178
TGGG	1644	1376	3020	ACGA	8	3	11	AGCA	36	40	76	CCTT	2251	2004	4255	GATG	1096	1020	2116	TCTG	1109	910	2019				11	13	51	11601	10782	11681	CCTT	75	75	0.00642068	5	1301480	5.47882e-05	0.00485727	0.0112796
TGAA	1544	1256	2800	AAGG	8	3	11	GTGA	1	1	2	GCGC	632	573	1205	CTCG	1076	981	2057	TTAT	1091	906	1997				12	11	61	12530	12489	12619	GACG	84	84	0.00665663	5	1301564	6.13628e-05	0.00546239	0.0112337
ATGC	1400	1213	2613	ACCT	7456	5905	13361	TTGT	6	19	25	GATC	30	34	64	TCTG	1111	914	2025	GCGT	978	963	1941				2	1	5	1106	1104	1114	TACA	8	0	0	0	1301572	5.84408e-06	0.000544174	0.0107394
GCGT	1290	1254	2544	CGCA	472	479	951	ACAG	21	26	47	CTGG	23	28	51	TTAT	1091	913	2004	CCAC	971	947	1918				2	0	16	2116	2104	2135	CATC	18	0	0	1	1301590	1.31492e-05	0.00125757	0.010456
TGGC	1178	1304	2482	TCTA	20	26	46	CCTC	2481	2247	4728	ATAA	8	5	13	GCGT	982	964	1946	CGAT	966	914	1880				0	2	7	1119	1113	1131	CATA	9	0	0	3	1301599	6.57459e-06	0.000634827	0.0103565
TCTT	1343	1109	2452	GTCC	223	202	425	CCGG	160	158	318	TTCT	313	277	590	AAGC	1049	883	1932	TGGT	980	863	1843				13	3	33	639	634	689	TCAG	49	0	0	1	1301648	3.5795e-05	0.00350124	0.0102235
ACTA	1234	1214	2448	AGGT	2	1	3	TCCA	637	594	1231	TATT	4	12	16	CCAC	976	951	1927	AACG	927	909	1836				11	1	35	7674	7647	7726	GACT	47	0	0	5	1301695	3.4334e-05	0.00342973	0.0100107
GAAA	1228	1070	2298	CGTT	2	1	3	CCGT	284	262	546	CGTC	39	22	61	CGAT	970	917	1887	GAAA	961	846	1807				0	0	22	2242	2235	2267	GTAC	22	0	0	3	1301717	1.60712e-05	0.00160583	0.0100081
GGAA	1244	1052	2296	CAAA	7	5	12	GCAA	2	4	6	ACGG	302	293	595	AACG	951	911	1862	AAGC	963	797	1760				4	1	15	375	371	395	GAAA	20	0	0	0	1301737	1.46102e-05	0.00152953	0.00955209
GTAC	1216	1051	2267	AAGA	9	4	13	ACAT	46	27	73	CCCA	28048	23409	51457	TGGT	984	867	1851	AATG	923	673	1596				22	0	59	1862	1836	1945	CGTT	81	81	0.0416452	2	1301818	5.91713e-05	0.00644598	0.00917957
TCGG	1113	1041	2154	CACG	137	100	237	CGCC	101	83	184	CAGA	37	41	78	GAAA	962	848	1810	ATAA	836	677	1513				12	6	58	1389	1383	1466	TCGC	76	76	0.0518417	1	1301894	5.55187e-05	0.00626215	0.00886576
GATG	1109	1026	2135	GTCA	493	460	953	TTCG	3	6	9	CTCG	2463	2034	4497	AATG	924	683	1607	ATCG	807	703	1510				3	2	30	4815	4794	4852	ACCT	35	0	0	2	1301929	2.55678e-05	0.00290897	0.0087893
ACGG	1067	997	2064	AAAC	13	3	16	CCTG	653	550	1203	TCTC	5262	4818	10080	ATAA	843	679	1522	AGAA	786	718	1504				0	0	15	3630	3619	3649	ATCT	15	0	0	4	1301944	1.09576e-05	0.00125505	0.00873085
TTAT	1099	918	2017	GCCT	3401	2982	6383	GTCT	38	24	62	AATA	45	37	82	AGAA	794	721	1515	GAGA	753	728	1481				4	0	13	2782	2767	2800	TTCA	17	0	0	1	1301961	1.24187e-05	0.0014706	0.00844461
AAGC	1060	903	1963	AGCC	31	31	62	GCTA	134	105	239	AGAA	11	3	14	ATCG	810	704	1514	ACGG	757	700	1457				10	0	27	40	39	78	GGCA	37	0	0	1	1301998	2.70289e-05	0.00322828	0.00837254
AACG	984	961	1945	CGGA	2	4	6					ACAC	36	30	66	GAGA	755	728	1483	GCGA	694	689	1383				6	6	54	15278	8193	15347	GTCG	66	66	0.00430051	3	1302064	4.82136e-05	0.00576759	0.00835942
CGAT	972	925	1897	GGCT	154	125	279					TCCT	11903	10397	22300	ACGG	759	700	1459	GTCT	643	736	1379				2	1	16	4002	3990	4024	AATA	19	0	0	3	1302083	1.38797e-05	0.00169371	0.00819483
TGGT	997	875	1872	GTGC	6	2	8					AACT	12	10	22	GCGA	694	695	1389	ATAG	726	623	1349				3	0	24	2986	2975	3020	CCCA	27	0	0	7	1302110	1.97238e-05	0.00243783	0.00809071
AGAC	933	855	1788	GCGA	6	6	12					ACTC	5438	4871	10309	GTCT	644	737	1381	CTTC	681	466	1147				10	6	31	9806	9771	9859	GTTG	47	0	0	6	1302157	3.4334e-05	0.00453067	0.00757812
AATG	955	695	1650	CTAC	3	2	5					GACG	173	129	302	ATAG	728	629	1357	CCTT	532	582	1114				4	8	68	13333	13298	13414	CCCG	80	80	0.00596392	1	1302237	5.84408e-05	0.00793018	0.00736942
ATAA	853	685	1538	TGCG	39	49	88					ACGA	24	27	51	CTTC	681	467	1148	TATG	606	507	1113				0	0	14	3958	3944	3978	ATTC	14	0	0	6	1302251	1.02271e-05	0.00142779	0.00716289
AGAA	805	725	1530	CTCA	786	913	1699					AAGG	31	20	51	AGAC	591	554	1145	TGTA	552	552	1104				0	1	10	389	386	400	AACA	11	0	0	0	1302262	8.03561e-06	0.00115785	0.00694012
CCAT	820	696	1516	CCAG	279	238	517					ACCT	27321	22606	49927	TATG	609	510	1119	CTAT	601	497	1098				5	0	17	6711	6605	6743	TACT	22	0	0	10	1302284	1.60712e-05	0.00232753	0.00690483
GAGA	760	732	1492	CTTC	6	2	8					CGCA	2314	2073	4387	CCTT	532	584	1116	TGGA	622	460	1082				2	0	19	4512	4501	4537	GCTA	21	0	0	4	1302305	1.53407e-05	0.00224242	0.00684114
GCGA	727	739	1466	GCTG	577	460	1037					TCTA	123	156	279	TGTA	553	553	1106	TTGC	564	436	1000				4	0	22	118	115	144	AGTT	26	0	0	0	1302331	1.89933e-05	0.00286239	0.00663546
GGCC	733	679	1412	CAGG	2	1	3					GTAC	16	6	22	CTAT	604	498	1102	ATCA	487	479	966				11	0	25	40	38	78	GGTC	36	0	0	2	1302367	2.62984e-05	0.00397743	0.0066119
ATAG	732	631	1363	GACC	7	4	11					TTGA	1	0	1	TGGA	624	460	1084	ACTA	464	497	961				0	0	4	374	371	384	ATTA	4	0	0	6	1302371	2.92204e-06	0.000443951	0.0065819
ACAA	702	625	1327	GGCG	246	254	500					ATAG	2	2	4	TTGC	566	436	1002	ATGG	464	473	937				11	5	51	3330	3316	3399	TCGT	67	67	0.0197117	2	1302438	4.89442e-05	0.00764764	0.0063999
TTCT	709	575	1284	TCGC	17	8	25					GTCC	829	662	1491	ATCA	488	479	967	ACAA	483	437	920				8	13	31	10038	10017	10093	GCCT	52	52	0.00515209	3	1302490	3.79865e-05	0.00598012	0.00635213
CTTC	733	496	1229	GATG	1	1	2					GATT	18	23	41	ACTA	465	499	964	CTAC	458	411	869				0	0	13	1102	1098	1120	ATAG	13	0	0	5	1302503	9.49663e-06	0.0015746	0.00603112
TATG	614	517	1131	AGCA	322	232	554					AGGT	21	9	30	ATGG	467	474	941	CGGT	417	448	865				5	0	13	337	335	355	CTAG	18	0	0	0	1302521	1.31492e-05	0.00224217	0.0058645
CTAT	616	504	1120	GTGA	1	5	6					CGTT	6	2	8	ACAA	485	438	923	AGAC	385	376	761				7	0	14	91	91	112	GAAT	21	0	0	0	1302542	1.53407e-05	0.00270047	0.00568075
TGTA	559	555	1114	TTGT	10	15	25					CAAA	26	29	55	CTAC	460	412	872	GGCC	384	358	742				0	0	13	11	11	25	TTGA	13	0	0	1	1302555	9.49663e-06	0.00169321	0.00560866
TGGA	631	465	1096	ACAG	176	98	274					AAGA	298	315	613	CGGT	418	452	870	GTGT	429	306	735				8	8	52	11424	9625	11494	GCCG	68	68	0.00591613	2	1302623	4.96747e-05	0.00906159	0.0054819
ATCC	543	499	1042	ATTG	5	7	12					AAAC	26	22	48	GTGT	469	353	822	GTTG	356	295	651				6	0	25	2121	2111	2154	CCGA	31	0	0	2	1302654	2.26458e-05	0.00413935	0.00547087
TTGC	569	441	1010	TTTT	1	0	1					GTCA	1901	1673	3574	GGCC	384	361	745	CTGA	324	310	634				2	0	21	172	170	195	CATG	23	0	0	0	1302677	1.68017e-05	0.00316507	0.00530848
ATGG	470	475	945	CCTC	10699	9509	20208					CACG	118	141	259	GTTG	358	295	653	CGTT	336	292	628				8	0	22	5579	5563	5613	GCAC	30	0	0	4	1302707	2.19153e-05	0.00431108	0.00508348
CTAC	471	426	897	AAAG	1	0	1					GCCT	16256	13981	30237	CTGA	325	314	639	GAGG	339	279	618				6	2	24	4045	4031	4077	TCAC	32	0	0	0	1302739	2.33763e-05	0.00462485	0.00505451
CGGT	422	452	874	CCGG	494	476	970					AGCC	292	268	560	CGTT	337	295	632	GCTG	300	250	550				0	1	10	45	45	56	TGCA	11	0	0	0	1302750	8.03561e-06	0.00165166	0.00486517
GTGT	471	361	832	GCAA	4	16	20					CGGA	14	20	34	GAGG	341	280	621	CAAG	288	233	521				1	2	13	1522	1513	1538	TTAT	16	0	0	0	1302766	1.16882e-05	0.00243052	0.0048089
ATCT	380	385	765	TCCA	2535	2102	4637					GGCT	756	688	1444	GCTG	301	251	552	TTCT	270	205	475				3	0	40	3368	3355	3417	CCTG	43	0	0	6	1302809	3.14119e-05	0.00679399	0.00462349
GTTG	386	338	724	CCGT	884	854	1738					GTGC	9	13	22	CAAG	289	236	525	TCTT	249	214	463				2	7	30	6572	6542	6613	GCCC	39	0	0	2	1302848	2.84899e-05	0.00623798	0.00456717
CTGA	352	337	689	ACAT	92	93	185					GCGA	24	34	58	ATCT	258	231	489	GTCC	235	216	451				2	0	14	2595	2579	2613	GCAT	16	0	0	2	1302864	1.16882e-05	0.0025801	0.00453011
TCAT	313	342	655	CGCC	73	63	136					AGAT	8	7	15	TTCT	272	208	480	TCAT	202	212	414				4	1	8	105	16	118	AGCA	13	0	0	0	1302877	9.49663e-06	0.00217871	0.00435883
TTCA	332	320	652	TTCG	19	21	40					CTAC	7	10	17	TCTT	249	218	467	TGTT	223	163	386				2	0	8	5053	5044	5070	CTCT	10	0	0	7	1302887	7.3051e-06	0.00171058	0.00427053
CGTT	345	298	643	AGAG	1	1	2					TGCG	306	301	607	TCAT	202	213	415	TTTC	200	171	371				7	4	26	9166	9145	9211	CCCC	37	0	0	8	1302924	2.70289e-05	0.0064359	0.0041997
GAGG	341	280	621	CCTG	1344	1027	2371					CTCA	10348	11472	21820	TGTT	225	164	389	TAAT	200	171	371				5	0	17	872	869	897	GTAG	22	0	0	3	1302946	1.60712e-05	0.00385681	0.00416697
CAAG	289	237	526	GTAT	3	0	3					CCAG	1622	1547	3169	TTTC	203	172	375	CTAG	188	147	335				1	0	5	143	142	149	CCTA	6	0	0	0	1302952	4.38306e-06	0.00105964	0.00413636
TCTA	202	228	430	GTCT	306	256	562					CTTC	43	21	64	TAAT	202	172	374	ATTA	164	164	328				0	0	14	1515	1504	1530	TTCT	14	0	0	1	1302966	1.02271e-05	0.00280447	0.00364673
TGTT	230	170	400	GCTA	759	622	1381					GCTG	2115	1757	3872	CTAG	189	148	337	ATCC	171	144	315				6	5	34	10216	10186	10265	TCCG	45	0	0	4	1303011	3.28729e-05	0.00919983	0.00357321
TTCG	206	192	398	TACC	2	3	5					TAAT	1	3	4	ATTA	164	165	329	TTTG	160	146	306				4	0	16	3710	3692	3735	TTCG	20	0	0	5	1303031	1.46102e-05	0.00415571	0.00351569
TTTC	216	179	395	CGAA	3	1	4					TATC	5	3	8	ATCC	172	145	317	GTAT	128	126	254				0	0	21	1932	1760	1963	GCTT	21	0	0	10	1303052	1.53407e-05	0.00440551	0.00348216
TAAT	203	181	384									GACC	8	17	25	TTTG	160	146	306	TTCA	112	119	231				8	0	26	6263	6249	6303	GCTG	34	0	0	6	1303086	2.48373e-05	0.0072392	0.00343095
CTAG	200	155	355									CAGG	20	20	40	GTAT	128	126	254	GAGT	112	88	200				0	0	13	22	22	37	ACGA	13	0	0	2	1303099	9.49663e-06	0.00281832	0.0033696
ATTA	166	166	332									GGCG	1295	1087	2382	TTCA	113	120	233	AGTT	104	93	197				0	2	11	2462	2451	2482	GCCA	13	0	0	7	1303112	9.49663e-06	0.0028712	0.00330754
TTTG	160	150	310									TCGC	103	104	207	GAGT	113	88	201	CATG	99	71	170				1	0	6	1002	1000	1010	GCAA	7	0	0	1	1303119	5.11357e-06	0.00157007	0.0032569
GTAT	132	126	258									GATG	11	5	16	TGAC	114	85	199	TAGG	77	65	142				0	0	8	21	21	30	GTAA	8	0	0	1	1303127	5.84408e-06	0.00184782	0.00316268
GAGT	113	89	202									AGCA	899	808	1707	AGTT	105	93	198	CCAT	71	63	134				0	2	4	1357	1349	1363	CTAT	6	0	0	0	1303133	4.38306e-06	0.00141747	0.00309217
AGTT	106	94	200									GTGA	14	10	24	CATG	101	71	172	AACT	55	60	115				2	0	8	2283	2271	2296	TTCC	10	0	0	3	1303143	7.3051e-06	0.00245067	0.00298086
TGAC	114	85	199									TTGT	64	94	158	TAGG	77	66	143	TATC	56	52	108				3	0	23	4137	3055	4164	TCCT	26	0	0	1	1303169	1.89933e-05	0.00717095	0.00264864
CATG	111	84	195									TTAC	2	6	8	CCAT	72	63	135	TCTA	56	39	95				3	0	7	68	68	78	CACC	10	0	0	0	1303179	7.3051e-06	0.00278558	0.00262246
TACC	84	66	150									ATTA	2	1	3	AACT	56	62	118	ATTC	44	47	91				0	0	10	1084	1082	1096	TCCA	10	0	0	2	1303189	7.3051e-06	0.00294574	0.00247989
TAGG	80	69	149									ACAG	374	324	698	TATC	58	52	110	GGAT	44	46	90				3	0	8	632	628	643	AACG	11	0	0	0	1303200	8.03561e-06	0.00357553	0.00224739
AACT	70	74	144									ATTG	37	33	70	TGCT	59	46	105	AATT	51	39	90				0	0	9	1887	1880	1897	ATCG	9	0	0	1	1303209	6.57459e-06	0.00299283	0.00219678
TCAC	64	66	130									CCTC	52565	45137	97702	TCTA	56	39	95	TTCG	47	43	90				0	0	9	822	735	832	ACAC	9	0	0	1	1303218	6.57459e-06	0.00300945	0.00218465
ACAC	63	59	122									AAAG	2	1	3	ATTC	44	47	91	GAAG	37	34	71				3	0	1	254	254	258	ATAC	4	0	0	0	1303222	2.92204e-06	0.00135074	0.00216329
TATC	64	57	121									CCGG	2741	2879	5620	GGAT	45	46	91	CAGT	42	29	71				1	0	2	46	45	49	GTTA	3	0	0	0	1303225	2.19153e-06	0.00115609	0.00189565
TGCT	65	53	118									TCCA	12853	10824	23677	TTCG	47	44	91	GGTG	46	22	68				0	1	8	110	108	121	GATA	9	0	0	2	1303234	6.57459e-06	0.00362514	0.00181361
ATTC	58	54	112									CCGT	4634	3914	8548	TACC	51	40	91	TACC	29	39	68				1	0	2	18	18	21	TTAC	3	0	0	0	1303237	2.19153e-06	0.00124019	0.00176709
GGAT	45	46	91									GCAA	56	67	123	AATT	51	39	90	TCAC	27	39	66				0	0	4	57	57	62	AAAT	4	0	0	1	1303241	2.92204e-06	0.00177102	0.00164992
AATT	51	39	90									ACAT	852	751	1603	GAAG	37	34	71	GGAG	28	33	61				0	0	5	20	20	25	AAAC	5	0	0	0	1303246	3.65255e-06	0.0024411	0.00149627
GGTG	53	25	78									CGCC	457	418	875	CAGT	42	29	71	ATTT	33	24	57				1	0	0	39	39	41	AAAA	1	0	0	1	1303247	7.3051e-07	0.000511186	0.00142905
TGCC	35	43	78									GAAT	4	10	14	GGTG	46	22	68	ATCT	21	29	50				0	1	5	71	71	77	ACTG	6	0	0	0	1303253	4.38306e-06	0.00329249	0.00133123
GACC	26	52	78									TTCG	137	121	258	TCAC	27	40	67	TGCA	24	21	45				0	0	3	6	6	9	TAAC	3	0	0	0	1303256	2.19153e-06	0.0017816	0.00123009
CAGT	46	31	77									AGAG	5	3	8	GGAG	28	33	61	TAAC	18	27	45				0	0	3	329	328	332	TAAT	3	0	0	0	1303259	2.19153e-06	0.00203694	0.00107589
TCAG	32	44	76									CCTG	5890	5205	11095	ATTT	33	24	57	AGTG	27	15	42				1	0	3	37	36	41	CTTT	4	0	0	0	1303263	2.92204e-06	0.00290646	0.00100536
GAAG	38	35	73									GTAT	1	0	1	TAAC	19	27	46	TCAG	17	24	41				0	0	5	1483	1481	1492	TCTC	5	0	0	4	1303268	3.65255e-06	0.00376767	0.000969446
ATTT	35	27	62									GTCT	892	840	1732	TGCA	24	21	45	TGCC	17	22	39				0	3	0	941	937	945	CCAT	3	0	0	1	1303271	2.19153e-06	0.0024829	0.000882648
GGAG	28	33	61									TGGA	5	5	10	TCAG	17	25	42	TTTT	33	6	39				0	1	0	15	15	16	TTTA	1	0	0	0	1303272	7.3051e-07	0.00121199	0.000602736
TGCA	30	26	56									GCTA	2694	2243	4937	AGTG	27	15	42	TAGA	20	19	39				0	0	1	38	37	39	TCAA	1	0	0	0	1303273	7.3051e-07	0.0012412	0.000588552
TAAC	21	28	49									TACC	31	22	53	TGCC	17	23	40	GACC	11	27	38				0	0	1	71	71	73	CTTC	1	0	0	1	1303274	7.3051e-07	0.00126991	0.000575247
TAGA	22	23	45									CGAA	6	10	16	GACC	11	29	40	ACAC	19	19	38				1	0	1	20	20	22	ATTG	2	0	0	0	1303276	1.46102e-06	0.00260629	0.000560574
AGTG	27	17	44													TAGA	21	19	40	TTGA	13	24	37				1	0	0	40	39	45	TCTA	1	0	0	4	1303277	7.3051e-07	0.00137315	0.000531995
TTTT	34	7	41													TTTT	33	6	39	AAAG	19	17	36				0	0	1	198	197	200	AACT	1	0	0	1	1303278	7.3051e-07	0.00156025	0.000468201
AAAG	22	19	41													ACAC	19	20	39	ATGA	15	18	33				1	0	3	870	865	874	ACCG	4	0	0	0	1303282	2.92204e-06	0.00718581	0.00040664
TTGA	15	24	39													TTGA	14	24	38	TTAG	6	19	25				0	0	0	621	618	621	CCTC	0	0	0	0	1303282	0	0.00305301	0
TCGT	17	20	37													AAAG	19	18	37	TCGT	12	10	22				0	0	0	525	521	526	CTTG	0	0	0	1	1303282	0	0.00283192	0
ATGA	16	18	34													ATGA	16	18	34	TTAC	12	9	21				0	0	0	306	306	310	CAAA	0	0	0	4	1303282	0	0.00143308	0
TTAC	14	16	30													TTAG	6	19	25	CAAT	9	11	20				0	0	0	201	200	202	ACTC	0	0	0	1	1303282	0	0.00267302	0
TTTA	18	10	28													TCGT	12	10	22	GTTT	12	8	20				0	0	0	199	16	199	GTCA	0	0	0	0	1303282	0	0.001422	0
TTAG	6	20	26													TTAC	12	9	21	GTAA	7	11	18				0	0	0	91	90	91	ATCC	0	0	0	0	1303282	0	0.00156856	0
TCAA	9	16	25													CAAT	9	11	20	GTAG	2	15	17				0	0	0	90	90	90	AATT	0	0	0	0	1303282	0	0.00129937	0
GTTT	14	11	25													GTTT	12	8	20	TGCT	11	5	16				0	0	0	61	61	61	CTCC	0	0	0	0	1303282	0	0.00164813	0
CAAT	11	11	22													GTAA	7	11	18	TGAC	8	8	16				0	0	0	42	42	44	CACT	0	0	0	2	1303282	0	0.00248013	0
GTAA	9	12	21													GTAG	2	15	17	TTTA	10	6	16				0	0	0	34	33	34	TCAT	0	0	0	0	1303282	0	0.00390012	0
GTAG	2	16	18													TTTA	10	6	16	TAAA	4	11	15				0	0	0	25	25	26	CTAA	0	0	0	1	1303282	0	0.000406682	0
TAAA	5	11	16													TAAA	4	11	15	TCAA	5	6	11				0	0	0	17	17	18	CTAC	0	0	0	1	1303282	0	0.00113921	0
ATGT	4	8	12													ATGT	4	8	12	ATGT	3	8	11				0	0	0	12	11	12	ACAT	0	0	0	0	1303282	0	0.00219155	0
TGAG	7	3	10													TCAA	5	6	11	TGAG	7	3	10				0	0	0	10	10	10	CTCA	0	0	0	0	1303282	0	0.00059076	0
GTTA	2	7	9													TGAG	7	3	10	TAGT	6	0	6				0	0	0	6	6	7	ACTA	0	0	0	1	1303282	0	0.00132102	0
TAGT	6	1	7													GTTA	1	5	6	GTTA	1	5	6				0	0	0	4	4	4	TTAA	0	0	0	0	1303282	0	0.000894449	0
TTAA	1	3	4													TTAA	1	3	4	TTAA	1	3	4				0	0	0	3	3	3	ATCA	0	0	0	0	1303282	0	0.000531079	0
TGAT	1	2	3													TGAT	1	2	3	TGAT	1	2	3									3		0	0			1303282

## Sheet: 1x1-6tgg
…t…				...taa…				...tag…				…tga…				...tgg…				tgg						PAM	taa	tag	tga	…tgg…	tgg	…t…		target edited	low confidence data removed	ratio of target edited	un-target edited	total of target edit sequences	the proportion of edit sequences in the library	The proportion of sequencing reads in the original library	enrichment factor
seq_mode	+	-	sum	seq_mode	+	-	sum	seq_mode	+	-	sum	seq_mode	+	-	sum	seq_mode	+	-	sum		+	-	sum
CCTC	82367	89210	171577	CAGT	2	0	2	TCTT	28	29	57	CAGT	2	1	3	CCTC	74674	80952	155626	CCTC	74194	80486	154680			CGGC	9054	747	10491	42055	39652	62431		20292	20292	0.325031	84	20292	0.0528902	0.00617729	8.56203
GGGA	67482	49963	117445	CTGA	2	1	3	CTAG	2	0	2	CTGA	14	8	22	GGGA	67187	49808	116995	GGGA	66885	49498	116383			GGGC	9557	854	9682	36634	27649	56829		20093	20093	0.353569	102	40385	0.0523715	0.00798608	6.55784
CTTT	49896	64840	114736	TCTT	81	103	184	GGAA	3	1	4	TCTT	195	246	441	CTTT	48674	63477	112151	CTTT	48218	62858	111076			GAGG	3999	924	10698	155626	154680	171577		15621	15621	0.0910437	330	56006	0.0407154	0.0113682	3.58151
CACG	57964	49940	107904	GGAA	1	2	3	GGTG	3	1	4	GGAA	4	6	10	AGGG	57916	47336	105252	AGGG	57673	47071	104744			GGGT	5572	547	8389	27091	26944	41655		14508	14508	0.34829	56	70514	0.0378144	0.00626467	6.03614
AGGG	58188	47475	105663	CAAC	3	4	7	CAAC	10	0	10	CTAG	3	0	3	CACG	53468	46271	99739	CACG	52396	45226	97622			TGGC	7048	487	6896	26494	25661	41000		14431	14431	0.351976	75	84945	0.0376137	0.00694961	5.41235
AGCG	40768	35662	76430	GGTG	9	10	19	TAAG	2	0	2	CAAC	19	12	31	AGCG	37017	32527	69544	AGCG	36809	32351	69160			CGGT	5008	438	5903	19551	19429	30942		11349	11349	0.366783	42	96294	0.0295806	0.00610577	4.8447
CCTG	34222	36025	70247	TAAG	1	0	1	CAAG	1	0	1	GGTG	15	16	31	CGCG	32287	30983	63270	CGCG	32137	30838	62975			AGGC	4193	311	4918	18837	8929	28311		9422	9422	0.332804	52	105716	0.024558	0.00537349	4.57021
CGCG	34270	32670	66940	TAGG	2	0	2	ATCG	35	25	60	TAAG	6	1	7	CCTG	30233	31963	62196	CCTG	29625	31279	60904			TGTT	1208	329	7501	35241	33936	44347		9038	9038	0.203802	68	114754	0.0235571	0.00922476	2.55368
GGCG	35437	30801	66238	ATCG	160	142	302	GCTT	132	115	247	TAGG	1	1	2	GGCG	31446	27475	58921	GGCG	31242	27339	58581			TGGT	3625	322	4505	18652	18538	27154		8452	8452	0.311262	50	123206	0.0220298	0.00640946	3.43707
GCCG	31726	30705	62431	GAAG	2	0	2	GCGT	9	5	14	CAAG	6	4	10	AAAC	30063	18797	48860	AAAC	29890	18700	48590			GAGC	2673	407	4933	20747	20456	28820		8013	8013	0.278036	60	131219	0.0208855	0.00746079	2.79937
GCCC	27709	29120	56829	GCTT	737	740	1477	GTTG	14	10	24	ATCG	352	317	669	GCTA	24128	19359	43487	TTCC	19825	23427	43252			CGTG	1994	429	5554	99739	97622	107904		7977	7977	0.0739268	188	139196	0.0207917	0.00974073	2.13451
TTCC	22601	26558	49159	GCGT	9	15	24	ACAA	1	0	1	GAAG	2	3	5	TTCC	19925	23542	43467	GCTA	23983	19229	43212			CAGG	1599	2477	3823	62196	60904	70247		7899	7899	0.112446	152	147095	0.0205884	0.00538609	3.82251
AAAC	30248	18906	49154	GTTG	75	66	141	CTCC	181	179	360	GCTT	1417	1517	2934	CATA	23527	18637	42164	CATA	23401	18532	41933			CGTC	2706	368	4771	15026	14934	22921		7845	7845	0.342263	50	154940	0.0204476	0.00478475	4.2735
GCTA	26553	21260	47813	ACAA	9	2	11	CGAT	1	0	1	GTAA	1	1	2	GCCG	21117	20938	42055	GCCG	19921	19731	39652			AGTC	2764	415	4611	24878	24729	32752		7790	7790	0.237848	84	162730	0.0203043	0.00434483	4.67321
AACA	25900	18447	44347	CTCC	522	505	1027	GCGG	8	4	12	GCGT	46	37	83	CGAC	20666	20734	41400	CGTA	19617	16987	36604			GGGG	2952	467	3803	18159	18046	25427		7222	7222	0.284029	46	169952	0.0188238	0.0118635	1.58669
CATA	23708	18754	42462	GCGG	11	16	27	ATCA	228	167	395	GTTG	294	317	611	CGTA	19735	17083	36818	CGGG	17406	17919	35325			CGCC	2183	353	4611	58921	58581	66238		7147	7147	0.107899	170	177099	0.0186283	0.00710019	2.62364
ACCC	21865	19790	41655	ATCA	201	155	356	GTTC	19	23	42	ACAA	479	315	794	GCCC	17538	19096	36634	AACA	19862	14074	33936			CGCT	1837	359	4575	69544	69160	76430		6771	6771	0.0885909	115	183870	0.0176483	0.00598969	2.94645
CGAC	20759	20817	41576	GTTC	143	153	296	CTGC	5	14	19	CTCC	1021	1068	2089	CGGC	17547	18780	36327	CGGC	16112	17243	33355			TGTC	2408	312	3565	17008	16905	23344		6285	6285	0.269234	51	190155	0.0163816	0.00699317	2.34251
GCCA	21565	19435	41000	CTGC	12	6	18	AACG	81	50	131	CGAT	7	3	10	CGGG	17490	18019	35509	CATT	16108	15968	32076			CGGG	2336	267	3590	16279	16182	22529		6193	6193	0.27489	57	196348	0.0161418	0.00986664	1.63599
CGTA	21188	18407	39595	AACG	394	218	612	TCGA	2	4	6	ATCA	438	392	830	AACA	20577	14664	35241	TTGG	16713	14922	31635			CGAC	2525	281	3243	9854	9792	15930		6049	6049	0.379724	27	202397	0.0157664	0.00473388	3.33055
CGGC	17638	18844	36482	TCGA	6	2	8	ATCT	21	20	41	GCGG	249	196	445	CTGC	15754	16883	32637	CCGC	15413	15909	31322			TGAC	2191	252	3301	16025	15909	21799		5744	5744	0.263498	30	208141	0.0149715	0.0043889	3.41122
CGGG	17588	18086	35674	ATCT	37	50	87	ACCA	189	133	322	GTTC	369	381	750	CATT	16213	16059	32272	CTAA	18145	13052	31197			GGAA	1362	325	3926	43467	43252	49159		5613	5613	0.114181	79	213754	0.01463	0.00284778	5.13734
CCGC	16501	16895	33396	ACCA	1974	1651	3625	AGTC	15	12	27	CTGC	49	33	82	TTGG	16812	14999	31811	CTGC	13651	16783	30434			AGGT	2441	226	2655	9758	9698	15110		5322	5322	0.352217	30	219076	0.0138715	0.00468553	2.96051
CTGC	15857	16965	32822	AGTC	30	48	78	GGTT	15	12	27	AACG	866	669	1535	CCGC	15481	16016	31497	GGGT	15553	14253	29806			AAGC	1477	247	2934	15465	15368	20180		4658	4658	0.230823	57	223734	0.0121409	0.00343602	3.5334
TTGG	17323	15468	32791	GGTT	41	41	82	CTTA	2	0	2	TCGA	16	18	34	CTAA	18248	13140	31388	GCAT	14404	13836	28240			AGGA	1821	193	2630	13393	13315	18068		4644	4644	0.257029	31	228378	0.0121044	0.00271911	4.4516
GACT	17161	15591	32752	TGGC	1	0	1	TGGC	5	0	5	ATCT	110	98	208	GGGT	15631	14333	29964	GCCC	13387	14262	27649			GAGT	1410	239	2886	16720	16617	21302		4535	4535	0.212891	47	232913	0.0118203	0.00445915	2.65079
CATT	16469	16271	32740	CTTA	5	5	10	CGGC	14	5	19	ACCA	2507	1998	4505	GCAT	14505	13916	28421	ACCC	14080	12864	26944			GGTT	971	178	3378	19836	19722	24405		4527	4527	0.185495	42	237440	0.0117994	0.00525237	2.24649
CTAA	18396	13191	31587	CGGC	7	4	11	GGGC	3	3	6	AGTC	128	113	241	ACCC	14149	12942	27091	AAGG	15733	10129	25862			AGGG	1708	212	2543	15161	12096	19663		4463	4463	0.226975	39	241903	0.0116326	0.00889765	1.30738
ACCG	16430	14512	30942	GGGC	6	0	6	CATA	13	8	21	GGTT	255	207	462	GCCA	13840	12654	26494	GCCA	13390	12271	25661			CGGA	1878	189	2366	10821	10759	15288		4433	4433	0.289966	34	246336	0.0115544	0.00334487	3.45437
GGGT	15734	14403	30137	CATA	31	14	45	CTTT	90	98	188	TGGC	6	3	9	AAGG	16015	10341	26356	CGCA	13467	11893	25360			GGGA	1642	325	2275	6597	6561	10858		4242	4242	0.39068	19	250578	0.0110566	0.00314946	3.51063
GCAT	15351	14732	30083	CTTT	215	242	457	CCCC	249	218	467	CTTA	14	18	32	CTCA	12721	12803	25524	CGGA	13303	11643	24946			TGGG	1614	217	2404	16119	16019	20396		4235	4235	0.207639	42	254813	0.0110383	0.0079337	1.39132
CTCA	14448	14418	28866	CCCC	1458	1494	2952	GGAC	2	0	2	CGGC	23	20	43	CGCA	13561	11955	25516	GACT	12959	11770	24729			TAGC	1171	243	2788	43487	43212	47813		4202	4202	0.087884	124	259015	0.0109523	0.00324087	3.37944
GCTC	15010	13810	28820	GGAC	3	2	5	ATGC	8	1	9	TTAG	1	0	1	CGGA	13376	11694	25070	GATC	12680	11554	24234			GGAC	1625	147	2396	6288	3495	10476		4168	4168	0.397862	20	263183	0.0108637	0.00618006	1.75786
GATC	14984	13578	28562	ATGC	3	1	4	CGCT	29	34	63	GGGC	5	6	11	GACT	13029	11849	24878	CACT	11514	12045	23559			GATC	1167	267	2698	24369	24234	28562		4132	4132	0.144668	61	267315	0.0107699	0.00427936	2.5167
GCCT	13722	14589	28311	TGCA	1	1	2	TTCC	143	182	325	CATA	89	58	147	GATC	12740	11629	24369	TGTC	11647	11563	23210			GGCC	578	56	3453	4804	4751	8905		4087	4087	0.458956	14	271402	0.0106526	0.00716038	1.48771
CGCA	14623	12806	27429	CGCT	134	113	247	AAAA	1119	672	1791	CTTT	788	871	1659	CACT	11574	12109	23683	TGCG	10353	12216	22569			AGAG	1012	198	2633	17582	17340	21480		3843	3843	0.178911	55	275245	0.0100166	0.0094859	1.05595
ACCA	14884	12270	27154	TTCC	648	714	1362	CTCT	89	109	198	CCCC	1858	1945	3803	TGTC	11717	11634	23351	CACA	12241	10069	22310			CGCG	867	186	2506	63270	62975	66940		3559	3559	0.053167	111	278804	0.00927637	0.00924818	1.00305
CACT	13150	13709	26859	AAAA	12	9	21	ACTT	48	56	104	GGAC	454	382	836	TGCG	10418	12285	22703	GTGG	10161	11531	21692			TGGA	552	52	2899	3226	3207	6740		3503	3503	0.519733	11	282307	0.00913041	0.00349923	2.60926
AAGG	16074	10388	26462	CTCT	457	555	1012	GGTC	38	47	85	TGCA	3	1	4	CACA	12324	10113	22437	CTCA	10834	10841	21675			GGAG	1027	360	2089	18152	8874	21664		3476	3476	0.160451	36	285783	0.00906003	0.007385	1.22682
CCCC	11940	13487	25427	ACTT	295	295	590	ATTC	2	3	5	ATGC	20	3	23	GTGG	10221	11608	21829	GCTC	10692	9764	20456			GAGA	1024	161	2234	20412	20299	23867		3419	3419	0.143252	36	289202	0.00891147	0.00331843	2.68545
CACA	13992	11328	25320	GGTC	151	189	340	GGGG	9	4	13	CGCT	359	279	638	GCTC	10836	9911	20747	TACA	12291	8108	20399			TGAG	941	197	2158	25524	21675	28866		3296	3296	0.114183	46	292498	0.00859087	0.00786219	1.09268
CGGA	13426	11721	25147	GGGG	6	1	7	GGGT	2	15	17	TTCC	1845	2081	3926	TACT	10454	10107	20561	TACT	10341	10039	20380			AGTG	796	160	2187	23683	23559	26859		3143	3143	0.117019	33	295641	0.00819209	0.00581795	1.40807
AACC	12636	11769	24405	ATTC	17	35	52	CCTA	80	55	135	AAAA	34	10	44	TACA	12379	8154	20533	TCTC	8780	11519	20299			TGTG	733	179	1921	22437	22310	25320		2833	2833	0.111888	50	298474	0.00738408	0.00972361	0.759397
TGCG	11207	13110	24317	GGGT	17	9	26	GTGT	6	5	11	CTCT	1287	1346	2633	TCTC	8824	11588	20412	AACC	10200	9522	19722			AGAC	1210	140	1464	5484	5425	8313		2814	2814	0.338506	15	301288	0.00733456	0.00408722	1.79451
TGTC	12060	11947	24007	CCTA	180	161	341	AGTA	5	1	6	TCAA	4	2	6	AACC	10268	9568	19836	AGGC	9029	10541	19570			TACG	26	27	2638	36818	36604	39595		2691	2691	0.0679631	86	303979	0.00701397	0.00482101	1.45488
TCTC	10326	13541	23867	GTGT	4	2	6	AGCT	44	23	67	ACTT	639	637	1276	AGGC	9089	10582	19671	ACCG	10144	9285	19429			TCGG	679	167	1792	17882	17790	20557		2638	2638	0.128326	37	306617	0.00687583	0.0103841	0.662148
GACA	13498	9846	23344	AGTA	8	5	13	CGCG	98	88	186	GGTC	384	477	861	ACCG	10203	9348	19551	ACTG	9534	9588	19122			CAGT	737	180	1682	19208	19122	21843		2599	2599	0.118985	36	309216	0.00677417	0.00237815	2.84851
GACG	12554	10367	22921	AGCT	206	170	376	GCCC	426	428	854	GGGG	17	7	24	AGGA	11044	8326	19370	GTGA	9813	8771	18584			GGTG	775	129	1613	12843	12556	15389		2517	2517	0.163558	29	311733	0.00656044	0.00776197	0.845204
TACT	11632	11213	22845	CGCG	473	394	867	GTCG	150	131	281	ATTC	57	33	90	ACTG	9564	9644	19208	ACCA	10131	8407	18538			ACGG	732	149	1585	8735	8684	11232		2466	2466	0.219551	31	314199	0.00642752	0.00563992	1.13965
CCCG	11537	10992	22529	GTCG	1321	1204	2525	TCAG	1	0	1	GGGT	45	26	71	GCCT	8988	9849	18837	CGTG	9284	8823	18107			AAAG	457	188	1659	112151	111076	114736		2304	2304	0.0200809	281	316503	0.00600527	0.00240232	2.49978
TACA	13570	8929	22499	GCCC	4914	4643	9557	TCCC	166	159	325	CCTA	576	459	1035	GTGA	9849	8824	18673	CCCC	8295	9751	18046			CGTT	612	131	1535	12979	12727	15276		2278	2278	0.149123	19	318781	0.0059375	0.00644598	0.921118
GTGG	10267	11668	21935	TCAG	2	0	2	TTCA	3	1	4	GTGT	5	5	10	ACCA	10180	8472	18652	CCGA	9051	8739	17790			AGTA	592	126	1536	20561	20380	22845		2254	2254	0.0986649	30	321035	0.00587495	0.00144618	4.0624
ACTG	10865	10978	21843	TCCC	805	837	1642	GAGT	1	1	2	AGTA	18	8	26	CGTG	9352	8863	18215	AAAA	11019	6480	17499			AAGT	590	104	1276	8867	8810	10859		1970	1970	0.181416	22	323005	0.00513471	0.00353171	1.45389
GTCA	11145	10654	21799	TTCA	14	11	25	CCGC	55	70	125	AGCT	598	531	1129	CCCC	8357	9802	18159	CTCT	8130	9210	17340			TGTA	560	99	1262	20533	20399	22499		1921	1921	0.0853816	45	324926	0.005007	0.00257607	1.94365
CTCC	10133	11531	21664	GAGT	2	0	2	CCCT	82	130	212	CGCG	1353	1153	2506	CTCC	8389	9763	18152	GCGG	8763	8453	17216			TTTT	21	1791	44	17609	17499	19517		1856	1856	0.0950966	52	326782	0.00483758	0.00762196	0.63469
CTCT	10086	11394	21480	CCGC	185	178	363	GATA	2	4	6	GCCC	4788	4894	9682	CCGA	9104	8778	17882	CTGT	7775	9256	17031			TGCG	454	120	1275	25516	25360	27429		1849	1849	0.0674104	64	328631	0.00481933	0.00932398	0.516875
ACTC	10923	10379	21302	CCCT	821	887	1708	CCAA	18	20	38	GTCG	1730	1513	3243	AAAA	11081	6528	17609	GACA	9753	7152	16905			GCGG	363	125	1344	31497	31322	33396		1832	1832	0.0548569	67	330463	0.00477502	0.0123727	0.385932
CCGA	10489	10068	20557	GATA	17	9	26	TTGG	16	5	21	TCAG	7	2	9	CTCT	8226	9356	17582	ACTC	8460	8157	16617			TCTT	9	8	1692	13756	13679	15506		1709	1709	0.110215	41	332172	0.00445443	0.00662728	0.672135
CCCA	11009	9387	20396	CCAA	72	61	133	CGGG	17	2	19	TCCC	1131	1144	2275	GCGG	8815	8506	17321	GGGG	8878	7475	16353			CGAG	477	104	1114	11020	10964	12740		1695	1695	0.133046	25	333867	0.00441794	0.00740716	0.596442
GCTT	9751	10429	20180	TTGG	7	3	10	AGGA	12	3	15	TTCA	39	41	80	CTGT	7844	9292	17136	CCCG	8277	7905	16182			AGCC	492	88	1082	6928	6884	8609		1662	1662	0.193054	19	335529	0.00433193	0.00421615	1.02746
AGGC	9118	10612	19730	GGAT	1	0	1	AACC	84	94	178	GAGT	2	5	7	GACA	9807	7201	17008	CAAC	9276	6799	16075			ATGC	367	76	1167	28421	28240	30083		1610	1610	0.0535186	52	337139	0.00419639	0.00235196	1.78421
CCCT	9548	10115	19663	CGGG	6	2	8	ACTA	18	5	23	AGTT	1	1	2	GCGC	8329	8527	16856	CCCA	8658	7361	16019			TGCC	433	76	1087	5385	5007	6988		1596	1596	0.228392	7	338735	0.0041599	0.00746533	0.55723
AAAA	12280	7237	19517	AGGA	7	3	10	CACA	112	67	179	CCGC	740	604	1344	ACTC	8510	8210	16720	GCGC	7887	8110	15997			TGAT	356	395	830	4974	4945	6571		1581	1581	0.240603	16	340316	0.0041208	0.00529745	0.777885
AGGA	11095	8385	19480	GAGA	1	0	1	CGAC	20	9	29	CCCT	1215	1328	2543	GGGG	8912	7517	16429	GTCA	8082	7827	15909			AGCT	376	67	1129	8744	8695	10331		1572	1572	0.152163	15	341888	0.00409735	0.00420734	0.973858
GTGA	9911	8855	18766	AACC	501	470	971	ACTG	89	91	180	GATA	46	37	83	CCCG	8324	7955	16279	CGAA	9181	6449	15630			CGCA	435	92	1037	22703	22569	24317		1564	1564	0.0643171	50	343452	0.00407649	0.00302783	1.34634
CGTG	9428	8924	18352	ACTA	57	37	94	GCCA	250	237	487	CCAA	586	463	1049	CAAC	9336	6829	16165	CAGG	8433	7130	15563			CCGG	140	54	1336	14585	14512	16147		1530	1530	0.0947544	32	344982	0.00398787	0.00872995	0.456804
TCCT	7977	10091	18068	CACA	401	332	733	AGCG	214	145	359	TTGG	445	430	875	CCCA	8708	7411	16119	AGGA	8998	6466	15464			TAGG	341	135	1035	7945	7904	9482		1511	1511	0.159355	26	346493	0.00393835	0.0049789	0.791009
GCGG	9100	8735	17835	TAGC	1	4	5	AATC	9	21	30	GGAT	2	1	3	GTCA	8146	7879	16025	CAAA	8804	6634	15438			GGTC	638	50	693	767	759	2150		1381	1381	0.642326	2	347874	0.00359951	0.00397743	0.904985
GCGC	8545	8738	17283	CGAC	8	7	15	GAAA	2	0	2	CGGG	27	22	49	CGAA	9227	6483	15710	GCTT	7398	7970	15368			GGCT	144	20	1182	2983	2961	4335		1346	1346	0.310496	6	349220	0.00350829	0.00548354	0.639785
CTGT	7911	9360	17271	ACTG	359	378	737	CTGT	6	3	9	AGGA	16	21	37	CAGG	8464	7167	15631	GAAC	9074	6057	15131			GACC	340	85	861	12629	12555	13938		1286	1286	0.0922657	23	350506	0.0033519	0.00463391	0.723341
GGGG	8965	7543	16508	GCCA	3788	3260	7048	ATCC	35	16	51	GAGA	15	3	18	CAAA	8846	6682	15528	GACG	7994	6940	14934			TTGG	133	38	1049	5433	5401	6666		1220	1220	0.183018	13	351726	0.00317987	0.00456089	0.697205
CAAC	9396	6864	16260	AGCG	993	844	1837	AGGC	2	3	5	AACC	1764	1614	3378	GCTT	7434	8031	15465	CAGA	7956	6819	14775			CAGC	501	77	608	2737	2708	3927		1186	1186	0.302012	4	352912	0.00309125	0.00293894	1.05183
CCGG	8175	7972	16147	AATC	64	49	113	GGTA	12	2	14	ACTA	138	104	242	GAAC	9114	6090	15204	CCGG	7330	7182	14512			GGCG	152	571	448	10100	9994	11288		1171	1171	0.103738	17	354083	0.00305216	0.00769775	0.3965
CAGG	8658	7325	15983	TCAC	2	1	3	ACCG	229	209	438	CACA	1129	792	1921	CCCT	7416	7745	15161	ATAT	7234	6705	13939			CGTA	317	82	749	6992	6946	8151		1148	1148	0.140842	11	355231	0.00299221	0.00222454	1.34509
GTCG	8319	7611	15930	GAAA	3	1	4	ACGC	6	4	10	TAGC	5	11	16	GACG	8057	6969	15026	AAGA	7962	5717	13679			GGAT	368	51	693	5083	5052	6200		1112	1112	0.179355	5	356343	0.00289838	0.00394117	0.735411
CGAA	9275	6507	15782	CTGT	12	11	23	GTGG	3	5	8	CGAC	25	25	50	CAGA	7995	6853	14848	CGAG	7197	6430	13627			TTTC	4	2	1091	4863	4841	5968		1097	1097	0.183814	8	357440	0.00285928	0.00309708	0.923218
CAAA	8901	6714	15615	TGTG	5	2	7	TGGG	8	4	12	ACTG	837	845	1682	CCGG	7368	7217	14585	TCCT	5798	7517	13315			GAAC	296	42	750	5173	5137	6277		1088	1088	0.173331	16	358528	0.00283582	0.0027327	1.03774
GAAC	9363	6219	15582	ATCC	187	181	368	TCGG	5	2	7	GCCA	3650	3246	6896	ATAT	7292	6766	14058	GGTT	6519	6609	13128			TGCT	243	61	734	8533	8486	9588		1038	1038	0.10826	17	359566	0.0027055	0.00635432	0.425773
AAGA	9077	6429	15506	AGGC	4	1	5	AGAC	2	1	3	AGCG	2515	2060	4575	AAGA	8004	5752	13756	ACGC	6615	6444	13059			GTCT	4	3	1030	5983	3611	7026		1037	1037	0.147595	6	360603	0.00270289	0.00265817	1.01683
CACC	7986	7403	15389	GGTA	19	21	40	CGGT	2	0	2	AATC	168	141	309	CGAG	7258	6474	13732	AACG	7046	5681	12727			CGAT	302	60	669	6036	5999	7076		1031	1031	0.145704	9	361634	0.00268725	0.00412524	0.651417
TCCG	7422	7866	15288	ACCG	2750	2258	5008	GCTC	217	190	407	TCAC	2	2	4	TCCT	5840	7553	13393	CACC	6384	6172	12556			AGCG	247	63	638	11979	11914	12956		948	948	0.0731707	29	362582	0.00247092	0.00868411	0.284533
AACG	8626	6650	15276	ACGC	14	6	20	TACG	40	42	82	GAAA	639	452	1091	GGTT	6545	6642	13187	GGTC	5517	7038	12555			AAGG	198	75	647	5777	5728	6712		920	920	0.137068	15	363502	0.00239794	0.00414262	0.578846
ACCT	7629	7481	15110	GTGG	5	5	10	CATG	1	2	3	CTGT	47	40	87	ACGC	6649	6490	13139	CTTG	6291	6262	12553			CCAA	10	21	875	31811	31635	32791		906	906	0.0276295	74	364408	0.00236145	0.00125883	1.87591
CAGA	8030	6881	14911	TGGG	3	5	8	GACA	160	152	312	TGTG	7	5	12	AACG	7276	5703	12979	ACAT	7265	5178	12443			GTCC	5	2	836	7810	7778	8672		843	843	0.0972094	19	365251	0.00219724	0.00308802	0.711538
ATAT	7340	6798	14138	TCGG	4	1	5	GTTA	1	0	1	ATCC	376	317	693	CACC	6638	6205	12843	CGAC	6286	5855	12141			TTGT	11	1	794	1582	1554	2393		806	806	0.336816	5	366057	0.0021008	0.00550016	0.381953
GGTC	6122	7816	13938	AGAC	1	3	4	CAGC	2	0	2	AGGC	9	12	21	CTTG	6349	6302	12651	CCCT	4387	7709	12096			CAAC	141	24	611	4191	4155	4980		776	776	0.155823	13	366833	0.00202261	0.00211072	0.958256
CGAG	7299	6509	13808	CGGT	1	0	1	CACT	83	77	160	GGTA	44	34	78	GGTC	5543	7086	12629	GCAA	6545	5373	11918			AAGA	184	57	441	3381	3363	4073		682	682	0.167444	10	367515	0.0017776	0.00167986	1.05818
GGTT	6869	6912	13781	GCTC	1394	1279	2673	GGGA	70	17	87	ACCG	3225	2678	5903	ACAT	7325	5201	12526	CGCT	6042	5872	11914			GATG	129	33	504	11825	11777	12514		666	666	0.0532204	23	368181	0.0017359	0.0051184	0.339148
ACGC	6733	6563	13296	TACG	189	128	317	TTTC	3	7	10	ACGC	56	47	103	AGTA	7085	4910	11995	CATC	6117	5660	11777			GACA	136	39	431	23351	23210	24007		606	606	0.0252426	50	368787	0.00157951	0.0013724	1.15092
CGCT	6607	6349	12956	GTTT	7	6	13	TACT	60	66	126	GTGG	22	28	50	GCAA	6586	5406	11992	AGTA	6940	4781	11721			AACC	82	27	462	13187	13128	13781		571	571	0.0414339	23	369358	0.00148829	0.00232703	0.639565
ACAT	7539	5387	12926	CATG	3	2	5	CACC	60	69	129	TGGG	5	6	11	CGCT	6076	5903	11979	GAGC	5399	6092	11491			AGAA	127	37	355	3977	3961	4507		519	519	0.115154	11	369877	0.00135275	0.00193596	0.698749
CTTG	6397	6365	12762	GACA	1381	1027	2408	GACT	223	192	415	TCGG	5	5	10	CATC	6145	5680	11825	CTGG	4614	6352	10966			CCGC	27	12	445	17321	17216	17835		484	484	0.0271377	30	370361	0.00126152	0.00640418	0.196985
CTCG	6024	6716	12740	GTTA	2	4	6	ATAT	3	2	5	AGAC	561	469	1030	AATC	6055	5545	11600	CTCG	5110	5854	10964			AATC	124	22	310	5615	5570	6081		456	456	0.0749877	10	370817	0.00118854	0.00155874	0.762503
CATC	6507	6007	12514	CAGC	2	4	6	GCAT	43	33	76	CGGT	3	8	11	GAGC	5444	6119	11563	TCCG	5120	5639	10759			GATT	113	30	309	11600	8826	12074		452	452	0.0374358	22	371269	0.00117812	0.00254712	0.46253
GCAA	6635	5449	12084	TCAT	3	3	6	CCGA	86	81	167	GCTC	2533	2400	4933	CTCG	5145	5875	11020	TTGT	4781	5643	10424			ACGT	57	19	327	9287	8743	9709		403	403	0.0415079	19	371672	0.0010504	0.0059499	0.176541
AATC	6301	5773	12074	GGGA	34	21	55	ACGT	11	8	19	TACG	409	340	749	CTGG	4638	6380	11018	CGCC	4961	5033	9994			AATG	80	27	293	32272	32076	32740		400	400	0.0122175	68	372072	0.00104258	0.00288404	0.3615
AGTA	7133	4935	12068	CACT	400	396	796	ACCC	292	255	547	GTTT	10	5	15	TCCG	5147	5674	10821	ATGC	5497	4362	9859			GCGC	110	33	241	16856	15997	17283		384	384	0.0222184	43	372456	0.00100088	0.00781686	0.128041
GAGC	5538	6208	11746	TTTC	21	37	58	CATC	18	15	33	CATG	12	10	22	TTGT	4801	5689	10490	GTCG	5079	4713	9792			GTGG	82	15	283	8143	8105	8543		380	380	0.0444809	20	372836	0.000990453	0.00524205	0.188944
CGCC	5623	5665	11288	TACT	330	262	592	CCAT	5	0	5	GACA	2118	1447	3565	CGCC	5021	5079	10100	ACCT	4834	4864	9698			CAGA	63	30	287	3017	3001	3404		380	380	0.111633	7	373216	0.000990453	0.00181433	0.545905
CCGT	5375	5857	11232	TGTT	4	0	4	TGCC	1	0	1	GTTA	2	8	10	ATGC	5526	4383	9909	CGTC	4648	4902	9550			ATGT	57	30	292	12526	12443	12926		379	379	0.0293207	21	373595	0.000987846	0.00256298	0.385429
CTGG	4657	6402	11059	CACC	394	381	775	CCCG	131	136	267	CAGC	7	0	7	GTCG	5109	4745	9854	TGGG	4818	4592	9410			TAGT	94	23	242	5587	5558	5956		359	359	0.0602754	10	373954	0.000935717	0.0028707	0.325954
ACTT	5330	5529	10859	GACT	1465	1299	2764	TGCT	1	1	2	TCAT	16	14	30	ACCT	4863	4895	9758	CCAG	4740	4242	8982			GACT	78	27	241	7934	7879	8300		346	346	0.0416867	20	374300	0.000901833	0.00342973	0.262946
TCCC	5246	5612	10858	TTGC	1	0	1	GCCG	434	313	747	GGGA	90	33	123	CGTC	4685	4929	9614	GCCT	4290	4639	8929			GTTC	39	19	281	15204	15131	15582		339	339	0.0217559	39	374639	0.000883588	0.00237236	0.372452
TTGT	4841	5714	10555	ATAT	5	5	10	AAGC	1	1	2	CACT	1083	1104	2187	TGGG	4833	4627	9460	CTCC	4215	4659	8874			AGAT	87	41	208	2896	782	3238		336	336	0.103768	6	374975	0.000875769	0.00359744	0.243442
GTCC	5123	5353	10476	GCAC	12	7	19	AGGG	78	13	91	TGTA	1	0	1	GGTA	4907	4506	9413	AATC	4683	4143	8826			CATC	105	21	201	1952	1947	2282		327	327	0.143295	3	375302	0.00085231	0.00125757	0.677745
AGCT	5678	4653	10331	GCAT	185	182	367	TCTG	11	19	30	TTTC	63	84	147	ACGT	4871	4416	9287	ACTT	4310	4500	8810			GGTA	93	7	226	856	828	1185		326	326	0.275105	3	375628	0.000849704	0.00196089	0.433326
ATGC	5575	4397	9972	CCGA	348	331	679	CGAG	11	5	16	TACT	779	757	1536	CCAG	4765	4264	9029	ACGT	4620	4123	8743			CCTG	4	18	301	15631	15563	15983		323	323	0.020209	29	375951	0.000841885	0.00679399	0.123916
CGTC	4777	4999	9776	ACGT	37	20	57	TTAT	1	0	1	TGTT	4	4	8	ACTT	4336	4531	8867	AGCT	4793	3902	8695			CCGT	14	8	263	8116	8067	8417		285	285	0.03386	16	376236	0.000742839	0.00656509	0.11315
ACGT	5101	4608	9709	ACCC	2885	2687	5572	GCAG	18	11	29	CACC	879	734	1613	AGCT	4822	3922	8744	CCGT	4130	4554	8684			TCCC	55	87	123	116995	116383	117445		265	265	0.00225638	185	376501	0.00069071	0.00769851	0.08972
AGCA	5395	4193	9588	CATC	52	77	129	GGCC	28	28	56	GACT	2398	2213	4611	CCGT	4153	4582	8735	CGGT	4172	4416	8588			TATT	8	9	244	5916	4733	6194		261	261	0.0421376	17	376762	0.000680285	0.00279389	0.24349
GGTA	4987	4564	9551	CCAT	6	4	10	CTAA	16	13	29	TTGC	5	2	7	CGGT	4203	4437	8640	GGGC	4604	3973	8577			CTGG	53	16	191	9029	8982	9308		260	260	0.027933	19	377022	0.000677678	0.00329501	0.205668
TGGG	4860	4651	9511	ATGA	2	1	3	TATG	1	0	1	ATAT	31	17	48	GAGA	4962	3673	8635	GAGA	4923	3638	8561			CTGC	74	29	135	6562	6521	6812		238	238	0.0349383	12	377260	0.000620336	0.00259622	0.238938
CCTA	5000	4482	9482	CCCG	1223	1113	2336	CGTA	21	6	27	GCAC	16	9	25	GGGC	4637	3996	8633	AGCA	4759	3727	8486			CCCT	35	91	91	105252	104744	105663		217	217	0.0020537	194	377477	0.000565601	0.00566082	0.099915
CCAG	4928	4380	9308	TGCC	8	15	23	TGTC	18	21	39	TGGT	4	2	6	AGCA	4791	3742	8533	GGTA	4392	3987	8379			GAAA	58	10	147	5355	5321	5573		215	215	0.0385789	3	377692	0.000560388	0.00152953	0.366379
GGCC	4496	4409	8905	TGCT	1	5	6	TATA	1	0	1	GCAT	594	573	1167	GCGA	4218	3930	8148	GCGA	4203	3915	8118			TATG	45	21	147	42164	41933	42462		213	213	0.00501625	85	377905	0.000555175	0.00294398	0.18858
GGGC	4657	4016	8673	GCCG	4681	4373	9054	AAAT	4	2	6	CCGA	935	857	1792	CCAC	4084	4059	8143	CCAC	4069	4036	8105			CAAT	35	15	133	5024	4985	5213		183	183	0.0351045	6	378088	0.000476981	0.00214144	0.222738
GGAC	4722	3950	8672	AAGC	1	1	2	GGCA	45	31	76	ACGT	176	151	327	ACGG	4547	3569	8116	ACGG	4524	3543	8067			GAAG	56	11	115	4191	4162	4380		182	182	0.0415525	7	378270	0.000474375	0.00440602	0.107665
GAGA	4983	3688	8671	CGAG	3	6	9	AACA	197	132	329	ACCC	4515	3874	8389	CCTA	4148	3797	7945	CCTA	4127	3777	7904			GTTT	29	29	116	48860	48590	49154		174	174	0.0035399	120	378444	0.000453523	0.00332069	0.136575
CGGT	4213	4455	8668	AGGG	28	7	35	GAGC	8	12	20	CATC	279	225	504	AGTC	3945	3989	7934	AGTC	3926	3953	7879			GCTC	26	20	126	11563	11491	11746		172	172	0.0146433	11	378616	0.00044831	0.00405927	0.110441
GGCT	4271	4338	8609	TCTG	24	39	63	CATT	16	11	27	CCAT	20	21	41	GGAC	4249	3561	7810	GGAC	4238	3540	7778			GAAT	52	5	90	866	858	1017		147	147	0.144543	4	378763	0.000383149	0.00270047	0.141882
CCAC	4324	4219	8543	TAGA	5	2	7	CGTG	5	3	8	AATT	2	2	4	TGGA	4007	3401	7408	TGGA	3989	3391	7380			GACG	21	11	110	9614	9550	9776		142	142	0.0145254	20	378905	0.000370116	0.00546239	0.0677573
ACGG	4705	3712	8417	GCAG	36	38	74	AATG	2	1	3	CCCG	1831	1759	3590	TCGA	3936	3247	7183	TCGA	3906	3226	7132			GCGT	20	10	103	13139	13059	13296		133	133	0.010003	24	379038	0.000346658	0.00973217	0.0356198
GTCT	4226	4087	8313	GTAG	2	0	2	ATAC	5	2	7	TGCC	33	29	62	TACG	3729	3263	6992	TACG	3708	3238	6946			TACC	40	14	78	9413	8379	9551		132	132	0.0138205	6	379170	0.000344052	0.00217468	0.158208
AGTC	4127	4173	8300	GGCC	323	255	578	GAAC	17	2	19	TGCT	11	9	20	GGCT	3412	3516	6928	GGCT	3388	3496	6884			TCGC	19	0	110	8148	8118	8294		129	129	0.0155534	17	379299	0.000336233	0.00626215	0.0536928
GCGA	4301	3993	8294	CTAA	17	1	18	AAGT	2	2	4	GCCG	5458	5033	10491	AAAT	3845	2918	6763	TCGC	3257	3466	6723			AGTT	43	6	74	443	438	570		123	123	0.215789	4	379422	0.000320594	0.00286239	0.112002
TACG	4371	3780	8151	TTTA	1	1	2	CCAC	10	5	15	AAGC	8	9	17	TCGC	3273	3480	6753	AAGT	3764	2921	6685			ACGC	24	14	83	3754	3719	3883		121	121	0.0311615	8	379543	0.000315381	0.00595443	0.0529657
TGGA	4027	3407	7434	TGTC	76	60	136	TCCG	98	91	189	CGAG	9	15	24	AAGT	3781	2935	6716	TCCC	3118	3443	6561			CGAA	30	7	83	768	766	889		120	120	0.134983	1	379663	0.000312774	0.00168817	0.185274
TCGA	3965	3279	7244	CGTA	19	7	26	CTTG	7	2	9	TCTG	148	139	287	TCCC	3137	3460	6597	GCAG	3318	3203	6521			GCAG	18	19	82	32637	30434	32822		119	119	0.00362562	66	379782	0.000310168	0.00545408	0.056869
ATCG	3776	3300	7076	CTAT	1	2	3	TACA	58	41	99	AGGG	63	28	91	GCAG	3338	3224	6562	TCGG	3046	3236	6282			ACAG	23	9	87	17136	17031	17271		119	119	0.00689016	16	379901	0.000310168	0.00356319	0.0870478
AGAC	3913	3113	7026	TATA	4	1	5	CCTT	41	34	75	TAGA	2	0	2	TCGG	3061	3250	6311	CTTA	3303	2889	6192			TTAG	18	29	71	31388	31197	31587		118	118	0.00373571	81	380019	0.000307562	0.00274983	0.111848
GGCA	3737	3251	6988	AAAT	5	3	8	GCGC	18	15	33	TTAT	4	0	4	GTCC	3034	3254	6288	ATGG	3257	2808	6065			TATC	26	6	83	3828	2881	3949		115	115	0.0291213	6	380134	0.000299742	0.00230537	0.130019
AAAT	3883	2938	6821	GGCA	223	210	433	GATC	150	117	267	GCAG	71	64	135	CTTA	3317	2909	6226	ACGA	3597	2422	6019			ACCC	26	17	71	29964	29806	30137		114	114	0.00378273	59	380248	0.000297136	0.00436623	0.0680531
GCAG	3471	3341	6812	AACA	714	494	1208	ATAA	1	0	1	GTAG	2	4	6	ATGG	3278	2824	6102	ATCG	3207	2792	5999			TGAA	25	4	80	752	739	862		109	109	0.12645	1	380357	0.000284103	0.00264029	0.107603
TCGC	3299	3495	6794	GAGC	12	14	26	TTCT	19	18	37	GGCC	1730	1723	3453	ACGA	3611	2446	6057	AAAT	3375	2580	5955			GTAC	25	7	70	2836	2815	2943		102	102	0.0346585	5	380459	0.000265858	0.00160583	0.165558
AAGT	3794	2948	6742	CATT	46	34	80	TATT	6	5	11	CTAA	57	14	71	ATCG	3227	2809	6036	TATT	3042	2849	5891			CACG	13	8	79	18215	18107	18352		100	100	0.005449	37	380559	0.000260645	0.00391876	0.0665123
TCCA	3357	3383	6740	CGTG	8	5	13	CGTC	7	4	11	TATG	2	1	3	AGAC	3349	2634	5983	CTAC	2956	2865	5821			GTCG	15	29	50	41400	12141	41576		94	94	0.00226092	82	380653	0.000245007	0.00576759	0.0424799
CCTT	3102	3610	6712	AATG	4	0	4	ACGG	7	1	8	TTTA	2	2	4	TATT	3060	2878	5938	CCTT	2628	3100	5728			GATA	24	0	69	1461	1451	1556		93	93	0.0597686	2	380746	0.0002424	0.00362514	0.0668665
CCAA	3716	2950	6666	ATAC	11	7	18	CCCA	99	118	217	CGTA	1361	1277	2638	AATA	3305	2611	5916	GATT	2984	2586	5570			AATA	15	11	61	5938	5891	6042		87	87	0.0143992	17	380833	0.000226762	0.00169371	0.133884
ATCA	3395	3176	6571	GAAC	27	12	39	AATA	5	4	9	TGTC	216	215	431	CTAC	2978	2889	5867	ACTA	3104	2454	5558			CAAG	15	9	62	12651	12553	12762		86	86	0.00673876	25	380919	0.000224155	0.00312176	0.0718041
TCGG	3084	3264	6348	AAGT	3	0	3	CAGA	4	3	7	CTAT	4	1	5	CCTT	2652	3125	5777	GGAA	3232	2282	5514			GGCA	23	1	62	423	423	511		86	86	0.168297	2	381005	0.000224155	0.00322828	0.0694349
CTTA	3347	2943	6290	CCAC	57	25	82	CTCG	63	41	104	TATA	5	5	10	GATT	3001	2614	5615	GTGC	2664	2809	5473			CCCG	8	19	49	35509	35325	35674		76	76	0.0021304	89	381081	0.000198091	0.00793018	0.0249793
GTTC	2954	3323	6277	TCGT	7	2	9	TCTC	83	78	161	TAAC	1	1	2	ACTA	3125	2462	5587	GTCT	2744	2681	5425			GCCG	11	19	43	36327	33355	36482		73	73	0.00200099	82	381154	0.000190271	0.00906159	0.0209976
ATCC	3193	3007	6200	TCCG	944	934	1878	AGAA	1	0	1	AAAT	20	12	32	GGAA	3266	2295	5561	CCAA	3014	2387	5401			TTGC	24	7	42	11992	11918	12084		73	73	0.00604105	19	381227	0.000190271	0.00348236	0.0546386
AATA	3472	2722	6194	CTTG	8	7	15	TCCT	82	111	193	TGAG	1	2	3	GTGC	2676	2826	5502	TTTC	2459	2862	5321			GCAC	10	7	53	5502	5473	5581		70	70	0.0125426	9	381297	0.000182452	0.00431108	0.0423216
ATGG	3296	2833	6129	TACA	335	225	560	AACT	1	5	6	GGCA	572	515	1087	GTCT	2777	2707	5484	TAAG	2754	2478	5232			CCAC	10	8	50	21829	21692	21935		68	68	0.00310007	38	381365	0.000177239	0.00324464	0.054625
ACGA	3659	2466	6125	CCTT	109	89	198	GACG	196	172	368	AACA	4382	3119	7501	CCAA	3036	2397	5433	GTTC	2392	2745	5137			CCTT	17	16	33	26356	25862	26462		66	66	0.00249414	40	381431	0.000172026	0.00485727	0.0354162
GATT	3256	2825	6081	GCGC	55	55	110	ACTC	128	111	239	GAGC	68	58	126	GGCA	2897	2488	5385	ACAG	2769	2338	5107			ATAT	10	5	48	14058	13939	14138		63	63	0.00445608	17	381494	0.000164207	0.00138196	0.118821
TATT	3111	2931	6042	GATC	634	533	1167	ACGA	1	7	8	TGAA	1	2	3	TTTC	2473	2882	5355	ATCC	2573	2479	5052			TCCT	10	15	37	19370	15464	19480		62	62	0.00318275	48	381556	0.0001616	0.00717095	0.0225354
GAAA	3530	2438	5968	CTGG	3	3	6	AAGG	12	4	16	CATT	171	122	293	TAAG	2772	2491	5263	GGCA	2532	2475	5007			TCGT	12	8	36	6057	6019	6125		56	56	0.00914286	12	381612	0.000145961	0.00764764	0.0190858
ACTA	3343	2613	5956	ATAA	2	0	2	TCTA	3	2	5	ATTT	6	11	17	GTGT	2613	2638	5251	CGAT	2535	2460	4995			CTGT	14	2	40	5138	5107	5204		56	56	0.010761	10	381668	0.000145961	0.00307165	0.0475189
CTAC	3004	2900	5904	TTCT	54	73	127	ACCT	116	110	226	CGTG	46	33	79	GTTC	2415	2758	5173	ATTG	2608	2377	4985			CATT	4	3	49	1331	1319	1388		56	56	0.0403458	1	381724	0.000145961	0.00169875	0.0859229
GGAA	3278	2309	5587	CGTC	13	8	21	CGCA	60	60	120	ATAC	19	11	30	ACAG	2789	2349	5138	TGGC	2560	2424	4984			ATGG	10	5	41	111	107	167		56	56	0.335329	0	381780	0.000145961	0.00288329	0.0506232
GTGC	2718	2863	5581	ACGG	10	4	14	GTAC	3	4	7	AATG	28	21	49	ATCC	2592	2491	5083	AGGT	3822	1149	4971			GTAT	18	7	30	3867	3848	3939		55	55	0.0139629	17	381835	0.000143355	0.00282839	0.0506842
TTTC	2562	3011	5573	TATT	6	9	15	GTCC	70	77	147	GAAC	181	100	281	CGAT	2553	2484	5037	ATCA	2511	2434	4945			CACC	19	4	31	939	931	995		54	54	0.0542714	2	381889	0.000140749	0.00278558	0.0505275
GTGT	2636	2655	5291	CCCA	882	732	1614	GATT	8	14	22	AAGT	6	5	11	ATTG	2623	2401	5024	GAAA	2873	1968	4841			ATTC	13	0	40	2867	2843	2927		53	53	0.0181073	7	381942	0.000138142	0.00142779	0.096752
TAAG	2784	2498	5282	CAGA	6	5	11	AGGT	4	1	5	CCAC	164	119	283	AGGT	3856	1164	5020	GGCC	2387	2364	4751			TCAC	10	13	27	18673	18584	18766		50	50	0.00266439	43	381992	0.000130323	0.00462485	0.0281788
ATTG	2733	2480	5213	AATA	7	1	8	CGTT	2	0	2	TCGT	9	6	15	TGGC	2582	2432	5014	AATA	2624	2109	4733			TTTG	9	14	26	15528	15438	15615		49	0	0	38	382041	0.000127716	0.0047704	0.0267727
ACAG	2823	2381	5204	TCTC	450	574	1024	AAGA	2	6	8	TCCG	1215	1151	2366	ATCA	2522	2452	4974	GTGT	2352	2326	4678			CTCG	9	16	24	13732	13627	13808		49	0	0	27	382090	0.000127716	0.0019206	0.0664982
CGAT	2564	2491	5055	CTCG	217	260	477	CAAA	13	1	14	ATGT	1	3	4	GAAA	2884	1979	4863	CAGC	2260	2196	4456			TCCG	6	10	32	25070	24946	25147		48	0	0	29	382138	0.00012511	0.00919983	0.0135991
AGGT	3876	1173	5049	ACAC	10	7	17	GTCA	121	131	252	TACA	771	491	1262	GGCC	2410	2394	4804	TGTG	2366	2027	4393			GTTG	7	10	31	16165	16075	16260		48	0	0	47	382186	0.00012511	0.00453067	0.027614
TGGC	2599	2441	5040	AGAA	4	2	6	CACG	253	176	429	CTTG	29	33	62	CAGC	2271	2211	4482	TAGC	2178	2048	4226			TCGA	8	6	34	7183	7132	7244		48	0	0	13	382234	0.00012511	0.00327461	0.038206
GTTG	2608	2372	4980	TCCT	860	961	1821	AAAC	21	8	29	CCTT	296	351	647	TGTG	2396	2039	4435	ATAG	2369	1821	4190			ATTT	8	6	32	6763	5955	6821		46	0	0	12	382280	0.000119897	0.00158946	0.0754324
CAGC	2290	2218	4508	AACT	26	17	43	GCCT	140	171	311	GCGC	119	122	241	TAGC	2198	2065	4263	CTTC	2042	2120	4162			TACT	13	6	26	11995	11721	12068		45	0	0	28	382325	0.00011729	0.00232753	0.0503926
TTCT	2013	2494	4507	GACG	1585	1121	2706	AGCC	9	11	20	GATC	1442	1256	2698	ATAG	2384	1838	4222	GTTG	2200	1955	4155			CCCC	7	13	24	16429	16353	16508		44	0	0	35	382369	0.000114684	0.0064359	0.0178194
TGTG	2413	2049	4462	ACTC	751	659	1410	CGGA	9	1	10	CTGG	10	5	15	GTTG	2216	1975	4191	TTCT	1767	2194	3961			TCTG	11	7	26	14848	14775	14911		44	0	0	19	382413	0.000114684	0.00522971	0.0219293
CTTC	2143	2237	4380	AAGG	5	12	17	GGCT	48	40	88	ATAA	5	1	6	CTTC	2052	2139	4191	ATAC	2087	1761	3848			TAAG	10	2	32	6226	6192	6290		44	0	0	20	382457	0.000114684	0.00289235	0.0396507
AGCC	2175	2160	4335	ACGA	9	3	12	GTGC	3	4	7	TTCT	162	193	355	TTCT	1772	2205	3977	GCGT	1825	1894	3719			GTGC	19	0	25	328	305	373		44	0	0	1	382501	0.000114684	0.00374979	0.0305841
TAGC	2210	2084	4294	TCTA	4	10	14	AGAT	1	0	1	TATT	33	28	61	ATAC	2097	1770	3867	AGAC	2068	1543	3611			TTCG	1	11	26	15710	15630	15782		38	0	0	34	382539	9.90453e-05	0.00415571	0.0238335
ATAG	2394	1854	4248	ACCT	1284	1157	2441	GAGG	2	0	2	CGTC	62	48	110	GATA	2136	1692	3828	GTCC	1647	1848	3495			ACAA	8	10	20	10490	10424	10555		38	0	0	27	382577	9.90453e-05	0.0018861	0.0525133
TCTT	1752	2321	4073	CGCA	238	216	454	CTAC	1	1	2	ACGG	136	127	263	GCGT	1846	1908	3754	TCTT	1434	1929	3363			TAGA	14	5	19	718	706	760		38	0	0	4	382615	9.90453e-05	0.00232451	0.0426091
GATA	2206	1743	3949	GTAC	18	7	25	TGCG	46	46	92	CCCA	1296	1108	2404	TCTT	1443	1938	3381	AGAG	1892	1440	3332			GCAT	4	9	23	9909	9859	9972		36	0	0	27	382651	9.38323e-05	0.0025801	0.0363677
ATAC	2142	1797	3939	TTGA	2	2	4	CTCA	103	94	197	CAGA	14	12	26	AGAG	1921	1447	3368	TCCA	1575	1632	3207			ATGA	6	0	30	998	990	1037		36	0	0	3	382687	9.38323e-05	0.000846856	0.110801
GCTG	2017	1910	3927	GTCC	789	836	1625	CCAG	11	5	16	TCTC	961	1273	2234	TCCA	1585	1641	3226	TCTG	1499	1502	3001			GCGA	8	3	24	6753	6723	6794		35	0	0	6	382722	9.12259e-05	0.00447653	0.0203787
GCGT	1914	1969	3883	GATT	69	55	124	ATGG	5	2	7	CTCG	586	528	1114	TCTG	1507	1510	3017	AGCC	1469	1492	2961			GTGT	17	0	18	254	249	289		35	0	0	0	382757	9.12259e-05	0.00426601	0.0213844
TCTG	1695	1709	3404	AGGT	5	2	7	CTTC	8	3	11	AATA	142	102	244	AGCC	1478	1505	2983	GATA	1649	1232	2881			GCCT	5	5	21	19671	19570	19730		31	0	0	28	382788	8.08001e-05	0.00598012	0.0135115
AGAG	1933	1458	3391	CGTT	2	1	3	GCTG	28	49	77	AGAA	1	1	2	ATCT	1318	1578	2896	GAAT	1641	1202	2843			CCCA	8	12	11	9460	9410	9511		31	0	0	20	382819	8.08001e-05	0.00243783	0.0331443
ATCT	1489	1749	3238	AAGA	8	1	9	GACC	30	20	50	ACAC	12	6	18	GAAT	1650	1217	2867	GTAC	1445	1370	2815			CATG	5	3	22	881	867	912		30	0	0	1	382849	7.81936e-05	0.00316507	0.0247052
GTAC	1515	1428	2943	CAAA	5	4	9	CAGG	16	2	18	TCCT	1184	1446	2630	GTAC	1458	1378	2836	GCTG	1409	1299	2708			AGCA	6	2	20	768	106	797		28	0	0	1	382877	7.29807e-05	0.00217871	0.0334972
GAAT	1681	1246	2927	GTCA	1162	1029	2191	TCGC	2	1	3	AACT	47	27	74	GCTG	1424	1313	2737	GAGG	1592	1109	2701			AAAC	13	0	15	191	188	220		28	0	0	1	382905	7.29807e-05	0.0024411	0.0298966
GAGG	1618	1123	2741	CACG	1087	907	1994	GGCG	203	150	353	GACG	2694	2077	4771	GAGG	1600	1116	2716	CGTT	1318	1303	2621			ACAC	6	11	10	5251	4678	5291		27	0	0	13	382932	7.03743e-05	0.00300945	0.0233844
CGTT	1337	1321	2658	AAAC	19	10	29	AGCA	38	23	61	ACTC	1512	1374	2886	CGTT	1323	1311	2634	AGAA	1535	1006	2541			TCAG	3	0	22	809	790	835		25	0	0	1	382957	6.51614e-05	0.00350124	0.0186109
AGAA	1561	1026	2587	TTTG	1	0	1	GATG	12	9	21	ACGA	26	10	36	AGAA	1549	1018	2567	AGAT	1422	908	2330			ACGA	9	0	15	236	234	263		24	0	0	3	382981	6.25549e-05	0.00281832	0.0221958
ACAA	1402	991	2393	GCCT	2128	2065	4193	GTGA	9	4	13	AAGG	23	10	33	AGAT	1426	913	2339	ATTA	1120	947	2067			GCCC	6	6	11	8633	8577	8673		23	0	0	17	383004	5.99484e-05	0.00623798	0.00961024
AGAT	1448	918	2366	AGCC	76	68	144	TTGT	5	5	10	TCTA	9	10	19	ATTA	1125	955	2080	TGGT	988	1019	2007			CCGA	5	7	10	6311	6282	6348		22	0	0	15	383026	5.7342e-05	0.00413935	0.0138529
GATG	1163	1119	2282	CGGA	5	1	6	TTAC	2	0	2	ACCT	1356	1299	2655	AAGC	1102	964	2066	GATG	976	971	1947			CCAG	6	0	15	11018	10966	11059		21	0	0	20	383047	5.47355e-05	0.00414715	0.0131983
GACC	1154	996	2150	TAAA	1	0	1	ATTA	1	1	2	CGCA	725	550	1275	TGGT	996	1026	2022	TTTG	868	1074	1942			GCTA	5	0	16	4263	4226	4294		21	0	0	10	383068	5.47355e-05	0.00224242	0.0244092
ATTA	1130	964	2094	GGCT	249	243	492	ACAG	1	1	2	GTAC	33	37	70	TTTG	870	1083	1953	TAAT	1064	790	1854			GCTT	2	2	17	2066	1007	2094		21	0	0	7	383089	5.47355e-05	0.00440551	0.0124243
AAGC	1115	979	2094	GTGC	6	4	10	ATTG	5	10	15	ATAG	3	6	9	GATG	978	974	1952	TATA	868	795	1663			ATCT	2	1	17	2339	2330	2366		20	0	0	7	383109	5.21291e-05	0.00125505	0.0415355
TGGT	1002	1033	2035	GCGA	14	5	19	CCTC	433	491	924	GTCC	1226	1170	2396	TAAT	1075	800	1875	TGAA	854	725	1579			TCTC	1	0	18	8635	8561	8671		19	0	0	17	383128	4.95226e-05	0.00376767	0.0131441
TTTG	876	1091	1967	AGAT	2	0	2	AAAG	1	0	1	GATT	177	133	310	TATA	870	801	1671	ACAA	898	656	1554			CACA	7	0	12	4435	4393	4462		19	0	0	8	383147	4.95226e-05	0.000989384	0.050054
TAAT	1078	811	1889	CTAC	2	1	3	CCGG	31	23	54	AGGT	5	1	6	TGAA	860	734	1594	TATC	745	706	1451			ACTT	3	4	11	6716	6685	6742		18	0	0	8	383165	4.69162e-05	0.00179822	0.0260904
TATA	881	807	1688	GGAG	3	0	3	GCAA	6	1	7	CAAA	14	12	26	ACAA	909	673	1582	CTAT	684	751	1435			ACCT	7	5	6	5020	4971	5049		18	0	0	11	383183	4.69162e-05	0.00290897	0.0161281
TGAA	861	737	1598	TGCG	216	219	435	TCCA	26	26	52	CGTT	6	4	10	TATC	752	709	1461	AATG	824	495	1319			TTCC	3	4	10	5561	5514	5587		17	0	0	9	383200	4.43097e-05	0.00245067	0.0180807
TATC	806	750	1556	CTCA	481	460	941	CCGT	70	79	149	AAGA	1030	662	1692	CTAT	693	757	1450	TTAT	659	658	1317			AAAT	0	0	17	265	262	284		17	0	0	2	383217	4.43097e-05	0.00177102	0.0250193
CTAT	699	765	1464	ATGG	2	0	2	CGCC	301	270	571	GTCA	1705	1596	3301	TTAT	667	669	1336	GAAG	808	468	1276			TAAC	6	1	10	213	207	230		17	0	0	0	383234	4.43097e-05	0.0017816	0.0248708
AATG	863	525	1388	CCAG	36	17	53	ACAT	11	19	30	CACG	3056	2498	5554	AATG	829	502	1331	TTGC	631	627	1258			CCAT	2	7	7	6102	6065	6129		16	0	0	11	383250	4.17033e-05	0.0024829	0.0167962
TTAT	675	670	1345	CTTC	24	32	56	TTCG	3	4	7	AAAC	78	38	116	GAAG	814	473	1287	CAAG	690	423	1113			CTCT	5	1	10	3368	3332	3391		16	0	0	7	383266	4.17033e-05	0.00171058	0.0243796
GAAG	822	478	1300	GCTG	255	246	501	AGAG	1	0	1	TTTG	5	5	10	TTGC	637	628	1265	TAGG	597	473	1070			TATA	5	1	10	1671	1663	1688		16	0	0	1	383282	4.17033e-05	0.000722963	0.0576838
TTGC	644	633	1277	TAAT	1	6	7	CCTG	1221	1256	2477	AGCC	612	570	1182	CAAG	696	425	1121	TGTT	520	509	1029			GCCA	1	5	9	5014	4984	5040		15	0	0	11	383297	3.90968e-05	0.0028712	0.0136169
TACC	567	618	1185	TATC	9	15	24	GTCT	65	75	140	GCCT	2443	2475	4918	TAGG	605	474	1079	AAGC	562	445	1007			GCTG	6	2	7	4482	4456	4508		15	0	0	11	383312	3.90968e-05	0.0072392	0.00540071
CAAG	704	434	1138	CAGG	2	2	4	TGGA	6	1	7	CGGA	22	10	32	TGTT	532	514	1046	TCAT	498	492	990			AACG	3	2	10	2634	2621	2658		15	0	0	9	383327	3.90968e-05	0.00357553	0.0109345
TAGG	609	475	1084	GACC	354	284	638	GCTA	137	106	243	GGCT	552	530	1082	TCAT	503	495	998	GAGT	509	423	932			ACCG	1	2	11	8640	8588	8668		14	0	0	14	383341	3.64904e-05	0.00718581	0.00507811
TGTT	541	519	1060	TCGC	4	4	8	TACC	3	4	7	GTGC	28	25	53	GGTG	474	465	939	GGTG	467	464	931			GTAG	3	2	9	5867	5821	5904		14	0	0	23	383355	3.64904e-05	0.00385681	0.00946128
TCAT	524	513	1037	GGCG	1153	1030	2183	CGAA	9	2	11	GCGA	63	47	110	GAGT	512	424	936	TGTA	436	437	873			CCTC	0	2	11	2716	2701	2741		13	0	0	12	383368	3.38839e-05	0.00305301	0.0110985
ATTC	492	525	1017	AGCA	139	104	243					AGAT	13	4	17	CTAG	504	377	881	CTAG	497	374	871			ATAC	0	0	13	737	734	754		13	0	0	4	383381	3.38839e-05	0.00135074	0.0250855
GGTG	502	493	995	GATG	50	55	105					GAGG	9	2	11	CATG	467	414	881	CATG	459	408	867			AACA	4	0	8	1046	1029	1060		12	0	0	2	383393	3.12774e-05	0.00115785	0.0270134
GAGT	520	431	951	GTGA	6	4	10					GGAG	3	3	6	TGTA	440	439	879	ATTC	409	449	858			CTGA	2	1	9	215	210	227		12	0	0	0	383405	3.12774e-05	0.00138196	0.0226326
CATG	483	429	912	TTGT	4	4	8					CTAC	7	2	9	ATTC	413	453	866	TACC	365	463	828			ATCG	0	1	10	5037	4995	5055		11	0	0	7	383416	2.8671e-05	0.00299283	0.0095799
TTCG	453	436	889	TTAC	1	0	1					TGCG	505	532	1037	TACC	389	467	856	CTGA	406	384	790			TAAT	3	2	6	2080	2067	2094		11	0	0	3	383427	2.8671e-05	0.00203694	0.0140755
CTAG	509	378	887	ATTA	1	2	3					CTCA	1128	1030	2158	CTGA	420	389	809	ATCT	372	410	782			CAAA	1	0	10	1953	1942	1967		11	0	0	3	383438	2.8671e-05	0.00143308	0.0200065
TGTA	441	439	880	ACAG	7	7	14					ATGG	7	0	7	TGCT	351	417	768	TTCG	395	371	766			CTTG	0	1	10	1121	1113	1138		11	0	0	6	383449	2.8671e-05	0.00283192	0.0101242
TTCA	382	480	862	ATTG	23	12	35					CCAG	107	84	191	TTCG	396	372	768	GACC	373	386	759			ACTC	2	2	7	936	932	951		11	0	0	4	383460	2.8671e-05	0.00267302	0.0107261
CTGA	437	398	835	TTTT	1	1	2					CTTC	57	58	115	GACC	375	392	767	GGAT	419	330	749			TCCA	0	7	3	7408	7380	7434		10	0	0	16	383470	2.60645e-05	0.00294574	0.00884822
TGCT	365	432	797	CCTC	1948	2051	3999					GCTG	307	301	608	GGAT	422	332	754	TTCA	319	420	739			CTTA	1	2	7	5263	5232	5282		10	0	0	9	383480	2.60645e-05	0.000870275	0.0299498
TCTA	466	294	760	CCGG	75	65	140					TAAT	1	2	3	TTCA	325	427	752	GTAT	377	357	734			ATTA	7	0	3	1875	1854	1889		10	0	0	4	383490	2.60645e-05	0.000443951	0.0587104
GGAT	426	333	759	GCAA	13	11	24					TATC	44	25	69	ATAA	451	288	739	ATAA	448	281	729			CTAT	0	0	9	4222	4190	4248		9	0	0	17	383499	2.34581e-05	0.00141747	0.0165493
GTAT	391	363	754	CCGT	386	346	732					GACC	394	299	693	GTAT	380	357	737	TCTA	440	266	706			TTCT	6	1	2	2567	2541	2587		9	0	0	11	383508	2.34581e-05	0.00280447	0.00836453
ATAA	460	290	750	TCCA	280	272	552					CAGG	160	141	301	TCTA	446	272	718	GGAG	330	254	584			TTAT	2	1	6	739	729	750		9	0	0	2	383517	2.34581e-05	0.00243052	0.00965145
TGAC	292	344	636	CGCC	80	72	152					TCGC	15	9	24	TGAC	291	344	635	AGTT	253	313	566			CTCC	3	0	6	591	584	602		9	0	0	2	383526	2.34581e-05	0.00164813	0.0142331
GGAG	342	260	602	ACAT	38	19	57					GGCG	2538	2073	4611	GGAG	335	256	591	TAAC	289	229	518			TCTA	7	0	2	129	127	138		9	0	0	0	383535	2.34581e-05	0.00137315	0.0170834
AGTT	255	316	571	GAAT	8	5	13					AGCA	414	320	734	AGTT	254	314	568	AACT	242	196	438			ATAG	3	0	5	1450	1435	1464		8	0	0	6	383543	2.08516e-05	0.0015746	0.0132425
AACT	321	249	570	TTCG	12	18	30					GATG	120	81	201	TAAC	289	231	520	TGCC	200	223	423			GCAA	1	0	7	1265	1258	1277		8	0	0	4	383551	2.08516e-05	0.00157007	0.0132807
TAAC	290	232	522	AGAG	1	4	5					GTGA	19	8	27	AACT	246	197	443	TATG	209	165	374			CTAC	2	0	6	84	82	95		8	0	0	3	383559	2.08516e-05	0.00113921	0.0183035
TGCC	243	268	511	CCTG	802	797	1599					TTGT	15	5	20	TGCC	200	223	423	AGTG	200	169	369			CTTC	2	0	5	1287	1276	1300		7	0	0	6	383566	1.82452e-05	0.00126991	0.0143673
TATG	214	176	390	GTCT	609	601	1210					TGAC	1	0	1	TATG	211	167	378	AAAG	235	122	357			GTGA	3	0	4	291	289	298		7	0	0	0	383573	1.82452e-05	0.00181609	0.0100464
AGTG	203	171	374	GCTA	670	501	1171					ATTA	2	4	6	AGTG	201	169	370	GCAC	190	115	305			ACCA	0	0	6	2022	2007	2035		6	0	0	7	383579	1.56387e-05	0.0011722	0.0133413
GCAC	237	136	373	TACC	46	47	93					ACAG	23	17	40	AAAG	240	126	366	TCAC	148	141	289			TTGA	0	0	6	144	144	151		6	0	0	1	383585	1.56387e-05	0.00169321	0.00923615
AAAG	243	127	370	CGAA	1	0	1					ATTG	79	54	133	GCAC	209	119	328	ATTT	107	155	262			TGCA	2	0	4	110	103	116		6	0	0	0	383591	1.56387e-05	0.00165166	0.0094685
TCAC	153	145	298									CCTC	5182	5516	10698	TCAC	149	142	291	ACAC	133	116	249			TAAA	2	0	4	85	84	91		6	0	0	0	383597	1.56387e-05	0.000619718	0.0252352
ACAC	157	132	289									AAAG	1	1	2	ATTT	108	157	265	ATGA	141	104	245			ATAA	0	1	4	1336	1317	1345		5	0	0	4	383602	1.30323e-05	0.000444706	0.0293053
ATTT	114	170	284									CCGG	685	651	1336	ATGA	150	105	255	CAGT	129	113	242			CTAG	0	2	3	881	871	887		5	0	0	1	383607	1.30323e-05	0.00224217	0.00581236
TCGT	145	118	263									GCAA	23	19	42	ACAC	135	119	254	TCGT	127	107	234			ACTG	2	0	3	248	242	255		5	0	0	2	383612	1.30323e-05	0.00329249	0.00395818
ATGA	152	109	261									CCGT	747	838	1585	CAGT	132	116	248	TTAC	110	103	213			CCTA	2	0	2	1079	1070	1084		4	0	0	1	383616	1.04258e-05	0.00105964	0.00983901
CAGT	136	119	255									TCCA	1460	1439	2899	TCGT	128	108	236	TCAG	118	92	210			ATCC	1	0	3	754	749	759		4	0	0	1	383620	1.04258e-05	0.00156856	0.00664675
GTTA	110	120	230									ACAT	160	132	292	TCAG	120	95	215	GTTA	101	106	207			CATA	0	1	3	378	374	390		4	0	0	8	383624	1.04258e-05	0.000634827	0.0164231
TCAG	130	97	227									CGCC	214	234	448	GTTA	105	108	213	GTTT	91	97	188			TCAA	4	0	0	190	186	195		4	0	0	1	383628	1.04258e-05	0.0012412	0.00839979
GTTT	110	110	220									GAAT	21	19	40	TTAC	110	103	213	TTGA	104	82	186			AATT	0	0	4	157	156	161		4	0	0	0	383632	1.04258e-05	0.00129937	0.00802375
TTAC	113	103	216									TTCG	41	42	83	GTTT	93	98	191	AATT	65	91	156			ACAT	0	0	4	66	63	70		4	0	0	0	383636	1.04258e-05	0.00219155	0.00475728
TTGA	110	85	195									AGAG	6	4	10	TTGA	108	82	190	TCAA	79	65	144			TTCA	0	0	3	1594	1579	1598		3	0	0	1	383639	7.81936e-06	0.0014706	0.00531711
CCAT	80	87	167									CCTG	1892	1931	3823	AATT	65	92	157	TAGA	69	58	127			CTTT	0	1	2	366	357	370		3	0	0	1	383642	7.81936e-06	0.00290646	0.00269034
AATT	67	94	161									GTAT	11	2	13	TCAA	79	65	144	GTAA	48	61	109			TCAT	3	0	0	255	245	261		3	0	0	3	383645	7.81936e-06	0.00390012	0.0020049
TCAA	83	68	151									GTCT	768	696	1464	TAGA	70	59	129	CCAT	46	61	107			GTAA	1	2	0	213	213	216		3	0	0	0	383648	7.81936e-06	0.00184782	0.00423166
TAGA	77	61	138									TGGA	3	0	3	CCAT	49	62	111	TGCT	57	49	106			CTCA	0	0	3	79	78	82		3	0	0	0	383651	7.81936e-06	0.00059076	0.0132361
TGCA	71	45	116									GCTA	1545	1243	2788	GTAA	48	62	110	TTAA	51	52	103			AACT	0	0	2	568	566	571		2	0	0	1	383653	5.21291e-06	0.00156025	0.00334107
GTAA	49	66	115									TACC	128	98	226	TGCA	67	43	110	TGCA	61	42	103			GTTA	0	0	2	520	518	522		2	0	0	0	383655	5.21291e-06	0.00115609	0.0045091
TTAA	51	52	103									CGAA	20	6	26	TTAA	51	52	103	TAAA	56	41	97			TTAC	0	0	2	110	109	115		2	0	0	3	383657	5.21291e-06	0.00124019	0.00420331
TAAA	59	44	103													TAAA	58	43	101	TTTT	52	38	90			AAAA	2	0	0	93	90	98		2	0	0	3	383659	5.21291e-06	0.000511186	0.0101977
TTTT	57	41	98													TTTT	55	38	93	TGAC	46	41	87			TACA	0	0	1	879	873	880		1	0	0	0	383660	2.60645e-06	0.000544174	0.00478975
GTAG	47	48	95													TTAG	47	41	88	TTAG	47	40	87			GTCA	0	0	1	635	87	636		1	0	0	0	383661	2.60645e-06	0.001422	0.00183295
TTTA	34	57	91													TTTA	31	54	85	TTTA	31	53	84			TTTA	1	0	0	101	97	103		1	0	0	1	383662	2.60645e-06	0.00121199	0.00215056
TTAG	48	41	89													GTAG	43	41	84	GTAG	41	41	82			CTAA	0	0	1	88	87	89		1	0	0	0	383663	2.60645e-06	0.000406682	0.00640907
TGAG	38	44	82													CAAT	41	38	79	TGAG	37	41	78			CACT	0	0	0	370	369	374		0	0	0	4	383663	0	0.00248013	0
CAAT	41	39	80													TGAG	37	42	79	CAAT	39	38	77			TTAA	0	0	0	103	103	103		0	0	0	0	383663	0	0.000894449	0
ATGT	36	34	70													ATGT	35	31	66	ATGT	33	30	63			ATTG	0	0	0	79	77	80		0	0	0	1	383663	0	0.00260629	0
TAGT	36	23	59													TAGT	36	23	59	TAGT	35	23	58			ACTA	0	0	0	59	58	59		0	0	0	0	383663	0	0.00132102	0
TGAT	11	11	22													TGAT	11	11	22	TGAT	11	10	21			ATCA	0	0	0	22	21	22		0	0	0	0	383663	0	0.000531079	0

## Sheet: 1x2-6tgg
…t…				...taa…				...tag…				…tga…				...tgg…				tgg							taa	tag	tga	…tgg…	tgg	…t…	PAM	target edited	low confidence data removed	ratio of target edited	un-target edited	total of target edit sequences	the proportion of edit sequences in the library	The proportion of sequencing reads in the original library	enrichment factor
seq_mode	+	-	sum	seq_mode	+	-	sum	seq_mode	+	-	sum	seq_mode	+	-	sum	seq_mode	+	-	sum		+	-	sum
CTTT	43375	57444	100819	CTGA	4	5	9	TCTT	10	15	25	CAGT	3	2	5	CTTT	42371	56337	98708	CTTT	42032	55821	97853				6036	530	7696	30207	28608	44552	CGGC	14262	14262	0.32012	83	14262	0.0504923	0.00617729	8.17386
CCTC	46673	52288	98961	TCTT	61	73	134	GGAA	1	0	1	CTGA	6	8	14	CCTC	41403	46459	87862	CCTC	41151	46158	87309				5993	569	7062	26631	21426	40335	GGGC	13624	13624	0.337771	80	27886	0.0482335	0.00798608	6.0397
GGGA	39042	29279	68321	GGAA	1	2	3	CTAG	1	0	1	TCTT	192	189	381	GGGA	38886	29183	68069	GGGA	38722	28993	67715				3260	562	7101	87862	87309	98961	GAGG	10923	10923	0.110377	176	38809	0.0386711	0.0113682	3.40169
CACG	35846	29822	65668	AGTG	2	1	3	GGTG	2	0	2	GGAA	2	1	3	CACG	32927	27399	60326	AGGG	33012	26357	59369				4527	387	5093	19478	18936	29551	TGGC	10007	10007	0.338635	66	48816	0.0354282	0.00694961	5.09786
AGGG	33285	26652	59937	GGTG	4	9	13	CAAC	9	1	10	CTAG	1	2	3	AGGG	33152	26546	59698	CACG	32340	26830	59170				3669	345	5937	17167	17085	27168	GGGT	9951	9951	0.366277	50	58767	0.0352299	0.00626467	5.62358
AGCG	25507	22566	48073	CAAC	7	3	10	ATCG	20	32	52	AGTG	4	4	8	AGCG	22204	19692	41896	AGCG	22103	19579	41682				3281	338	4132	15172	15086	22968	CGGT	7751	7751	0.33747	45	66518	0.0274412	0.00610577	4.4943
GCCG	22267	22285	44552	TAAG	5	1	6	GCTT	75	88	163	CAAC	16	14	30	CGCG	20768	20044	40812	CGCG	20690	19925	40615				2216	350	4157	12964	12895	19742	AGTC	6723	6723	0.340543	55	73241	0.0238017	0.00434483	5.47817
CGCG	22177	21281	43458	CAAG	1	0	1	GCGT	1	1	2	GGTG	13	10	23	GGCG	20180	18025	38205	GGCG	20058	17916	37974				2217	266	3951	13970	13784	20454	GAGC	6434	6434	0.314559	50	79675	0.0227785	0.00746079	3.0531
GGCG	22813	20336	43149	ATCG	150	133	283	GTTG	4	4	8	TAAG	2	3	5	CCTG	16787	17187	33974	CCTG	16477	16796	33273				2598	264	3323	12895	7708	19108	AGGC	6185	6185	0.323686	28	85860	0.021897	0.00537349	4.075
GCCC	19711	20624	40335	GAAG	1	0	1	CTCC	147	158	305	CAAG	4	2	6	GCCG	15033	15174	30207	GCCG	14197	14411	28608				2641	274	3240	12179	12108	18370	TGGT	6155	6155	0.335057	36	92015	0.0217908	0.00640946	3.39978
CCTG	19851	20236	40087	GCTT	564	648	1212	CGAT	1	2	3	ATCG	316	240	556	AAAC	17345	10852	28197	AAAC	17254	10800	28054				1885	287	3940	41896	41682	48073	CGCT	6112	6112	0.12714	65	98127	0.0216385	0.00598969	3.61263
GCTA	16166	13413	29579	GCGT	14	8	22	GCGG	2	0	2	CAAT	1	1	2	GCCC	12772	13859	26631	GCTA	14064	11624	25688				1046	182	4843	20610	20072	26723	TGTT	6071	6071	0.227183	42	104198	0.0214934	0.00922476	2.32997
GCCA	15417	14134	29551	GTTG	52	54	106	ATCA	124	107	231	GAAG	4	2	6	GCTA	14144	11713	25857	TTCC	11011	13409	24420				1504	1453	3066	33974	33273	40087	CAGG	6023	6023	0.150248	90	110221	0.0213234	0.00538609	3.95899
TTCC	12999	15654	28653	ACAA	6	4	10	GTTC	15	23	38	GCTT	1247	1211	2458	TTCC	11066	13471	24537	CATA	12791	10316	23107				2029	268	3140	12727	12645	18189	GGGG	5437	5437	0.298917	25	115658	0.0192488	0.0118635	1.62252
AAAC	17472	10935	28407	CTCC	393	406	799	CTGC	7	4	11	GTAA	1	2	3	CATA	12873	10357	23230	CGGG	11050	11816	22866				1355	288	3597	60326	59170	65668	CGTG	5240	5240	0.0797953	102	120898	0.0185514	0.00974073	1.90451
ACCC	14143	13025	27168	GCGG	18	9	27	AACG	36	34	70	GCGT	28	28	56	CGGG	11108	11895	23003	GCCC	10428	10998	21426				1871	269	3057	10979	10898	16214	CGTC	5197	5197	0.320525	38	126095	0.0183991	0.00478475	3.84537
AACA	15501	11222	26723	ATCA	191	172	363	TCGA	2	1	3	GTTG	171	187	358	CGGC	10673	12143	22816	CGGC	9897	11255	21152				1574	220	3058	38205	37974	43149	CGCC	4852	4852	0.112448	92	130947	0.0171777	0.00710019	2.41933
CATA	12968	10413	23381	TTAA	1	0	1	ATCT	10	19	29	ACAA	209	151	360	CGAC	10956	10924	21880	AACA	11617	8455	20072				1684	253	2868	9862	9804	14695	TGTC	4805	4805	0.326982	28	135752	0.0170113	0.00699317	2.43256
CGGG	11166	11943	23109	GTTC	124	123	247	ACCA	128	146	274	CTCC	719	710	1429	AACA	11903	8707	20610	CGTA	10605	8997	19602				1715	216	2845	9091	9034	13893	TGAC	4776	4776	0.34377	26	140528	0.0169086	0.0043889	3.8526
ACCG	12360	10608	22968	CTGC	2	3	5	AGTC	4	4	8	CGAT	8	3	11	CGTA	10667	9055	19722	GCCA	9809	9127	18936				1691	199	2572	6805	6760	11286	CGAC	4462	4462	0.395357	19	144990	0.015797	0.00473388	3.337
CGGC	10732	12196	22928	AACG	316	235	551	GGTT	10	7	17	GCGG	89	80	169	GCCA	10075	9403	19478	TTGG	9766	8861	18627				1641	200	2588	13082	13013	17538	CGGG	4429	4429	0.252537	27	149419	0.0156802	0.00986664	1.58921
CGAC	11016	10969	21985	TCGA	5	2	7	CTTA	1	0	1	ATCA	301	377	678	TTGG	9815	8911	18726	CCGC	8949	9444	18393				1042	179	3015	12882	12794	17143	GGTT	4236	4236	0.247098	25	153655	0.0149969	0.00525237	2.85526
CGTA	11371	9749	21120	ATCT	31	40	71	CGGC	13	1	14	GTTC	268	307	575	CCGC	8989	9491	18480	CTAA	10463	7580	18043				1369	184	2553	9932	9863	14059	GAGT	4106	4106	0.292055	21	157761	0.0145366	0.00445915	3.25995
GCTC	10135	10319	20454	ACCA	1446	1195	2641	GGGC	4	1	5	CTGC	27	21	48	CTAA	10514	7629	18143	CATT	9006	8871	17877				1091	211	2754	24537	24420	28653	GGAA	4056	4056	0.141556	60	161817	0.0143596	0.00284778	5.04238
GATC	10792	9408	20200	AGTC	38	25	63	CATA	6	1	7	AACG	673	533	1206	CATT	9061	8920	17981	ACCC	8769	8316	17085				1212	163	2458	9168	9119	13023	AAGC	3833	3833	0.294325	22	165650	0.0135701	0.00343602	3.94936
CCGC	9823	10249	20072	GGTT	46	43	89	CTTT	76	45	121	TCGA	13	6	19	CTGC	8303	9339	17642	GATC	9068	7994	17062				1511	189	2093	8819	8775	12630	AGGA	3793	3793	0.300317	18	169443	0.0134285	0.00271911	4.93857
GACT	10193	9549	19742	TGGC	2	1	3	CCCC	121	147	268	ATCT	77	78	155	ACCC	8805	8362	17167	AAGG	9796	6651	16447				1249	157	2256	25857	25688	29579	TAGC	3662	3662	0.123804	60	173105	0.0129647	0.00324087	4.00038
TTGG	10107	9148	19255	CTTA	4	0	4	GGAC	3	0	3	ACCA	1753	1487	3240	GATC	9107	8037	17144	CGGA	8580	7716	16296				1394	169	2045	10839	10783	14479	TGGG	3608	3608	0.249188	32	176713	0.0127735	0.0079337	1.61003
GCCT	9235	9873	19108	CGGC	6	7	13	ATGC	6	4	10	AGTC	66	93	159	AAGG	9949	6795	16744	CTGC	7002	9288	16290				1492	145	1968	7171	7095	10802	AGGT	3605	3605	0.333734	26	180318	0.0127629	0.00468553	2.7239
ACCA	9816	8554	18370	GGGC	4	4	8	CGCT	28	18	46	GGTT	129	131	260	CGGA	8627	7757	16384	ACCG	8059	7027	15086				1270	145	2034	11131	9467	14606	AGGG	3449	3449	0.236136	26	183767	0.0122106	0.00889765	1.37234
CATT	9257	9103	18360	CATA	16	7	23	TTCC	103	108	211	TGGC	3	0	3	ACCG	8096	7076	15172	GCAT	7985	6753	14738				921	137	2068	12520	12461	15671	GAGA	3126	3126	0.199477	25	186893	0.0110671	0.00331843	3.33504
CTAA	10588	7680	18268	CTTT	200	209	409	AAAA	640	377	1017	CTTA	5	9	14	GCAT	8013	6785	14798	GGGT	8031	6550	14581				875	143	2001	17144	17062	20200	GATC	3019	3019	0.149455	37	189912	0.0106883	0.00427936	2.49764
CCCC	8469	9720	18189	CCCC	971	1058	2029	CTCT	39	80	119	CGGC	22	18	40	GGGT	8074	6595	14669	GTGG	6588	7573	14161				1144	110	1725	4282	2757	7270	GGAC	2979	2979	0.409766	9	192891	0.0105467	0.00618006	1.70656
CTGC	8369	9385	17754	GGAC	15	10	25	ACTT	51	47	98	TTAG	3	0	3	CTCA	6931	7362	14293	TGCG	6588	7428	14016				1110	137	1700	8299	8265	11267	CGGA	2947	2947	0.26156	21	195838	0.0104334	0.00334487	3.11922
CCCG	9093	8445	17538	ATGC	2	3	5	GGTC	17	34	51	GGGC	6	4	10	GTGG	6619	7624	14243	GCTC	6822	6962	13784				901	150	1883	14293	12310	17259	TGAG	2934	2934	0.169998	32	198772	0.0103873	0.00786219	1.32118
CTCA	8424	8835	17259	CGCT	101	104	205	GGGG	5	1	6	CATA	51	34	85	TGCG	6612	7478	14090	CACT	6669	6947	13616				1056	219	1572	5351	5311	8221	GGGA	2847	2847	0.346308	23	201619	0.0100793	0.00314946	3.20034
AACC	8715	8428	17143	TTCC	526	565	1091	GGGT	7	1	8	CTTT	613	726	1339	GCTC	6910	7060	13970	CACA	7317	6109	13426				764	146	1844	13703	13616	16484	AGTG	2754	2754	0.167071	27	204373	0.00975009	0.00581795	1.67586
AAGG	9996	6833	16829	AAAA	5	1	6	CCTA	35	40	75	CCCC	1521	1619	3140	AGGA	8053	5910	13963	CGCA	6829	6270	13099				424	55	2189	2976	2940	5655	GGCC	2668	2668	0.471795	11	207041	0.00944562	0.00716038	1.31915
CACT	8081	8403	16484	CTCT	400	384	784	GTGT	1	0	1	GGAC	270	220	490	CACT	6715	6988	13703	CCCG	6738	6275	13013				784	119	1675	12642	12518	15257	AGAG	2578	2578	0.168972	37	209619	0.00912699	0.0094859	0.962164
CGGA	8663	7785	16448	ACTT	244	254	498	AGTA	1	3	4	ATGC	7	5	12	CACA	7371	6153	13524	TGTC	6344	6601	12945				700	150	1701	40812	40615	43458	CGCG	2551	2551	0.0587004	95	212170	0.0090314	0.00924818	0.976559
GACG	8967	7247	16214	GGTC	121	146	267	AGCT	33	19	52	TGCA	6	0	6	CGCA	6894	6307	13201	GACT	6694	6201	12895				799	305	1429	11879	6021	14442	GGAG	2533	2533	0.175391	30	214703	0.00896767	0.007385	1.21431
GCAT	8655	7339	15994	GGGG	7	1	8	CGCG	84	66	150	CGCT	226	221	447	CCCG	6778	6304	13082	AACC	6418	6376	12794				837	98	1477	12270	12206	14711	CAGT	2412	2412	0.163959	29	217115	0.00853929	0.00237815	3.59073
CACA	8630	7131	15761	ATTC	13	11	24	GCCC	314	255	569	TTCC	1279	1475	2754	TGTC	6367	6641	13008	AGGC	6087	6673	12760				572	146	1496	11344	11285	13590	TCGG	2214	2214	0.162914	32	219329	0.00783831	0.0103841	0.754836
TCTC	6617	9054	15671	GGGT	10	2	12	GTCG	93	106	199	AAAA	25	5	30	GACT	6735	6229	12964	CCCC	5812	6833	12645				655	119	1433	13524	13426	15761	TGTG	2207	2207	0.140029	30	221536	0.00781352	0.00972361	0.803562
TGCG	7263	8197	15460	CCTA	137	132	269	TCCC	110	109	219	CTCT	812	863	1675	GCCT	6278	6617	12895	CTCT	5729	6789	12518				372	23	1759	2969	2957	5136	TGGA	2154	2154	0.419393	13	223690	0.00762589	0.00349923	2.1793
CTCT	7043	8214	15257	AGTA	10	2	12	CCGC	54	49	103	TCAA	4	0	4	AACC	6473	6409	12882	TCTC	5235	7226	12461				620	101	1375	6954	6790	9064	GGTG	2096	2096	0.231244	14	225786	0.00742055	0.00776197	0.956014
GGGT	8115	6631	14746	AGCT	144	130	274	CCCT	77	68	145	ACTT	548	587	1135	AGGC	6133	6704	12837	CTCA	6011	6299	12310				790	102	1182	3518	3491	5601	AGAC	2074	2074	0.370291	9	227860	0.00734266	0.00408722	1.79649
ACTG	7241	7470	14711	CGCG	365	335	700	GATA	2	3	5	GGTC	286	377	663	CCCC	5847	6880	12727	ACTG	6011	6195	12206				567	107	1271	5055	5032	7019	ACGG	1945	1945	0.277105	19	229805	0.00688596	0.00563992	1.22093
GACA	8383	6312	14695	GTCG	920	771	1691	CCAA	10	11	21	GGGG	6	7	13	CTCT	5781	6861	12642	ACCA	6430	5678	12108				409	121	1339	98708	97853	100819	AAAG	1869	1869	0.0185382	242	231674	0.00661689	0.00240232	2.75437
CCCT	7095	7511	14606	GCCC	3014	2979	5993	TTGG	13	1	14	ATTC	19	31	50	TCTC	5264	7256	12520	TACA	7176	4840	12016				544	72	1219	12084	12016	13946	TGTA	1835	1835	0.131579	27	233509	0.00649652	0.00257607	2.52187
CCCA	7533	6946	14479	TCCC	510	546	1056	CGGG	7	6	13	GGGT	14	16	30	ACTG	6030	6240	12270	AGGA	7001	4984	11985				551	70	1206	8458	8329	10300	CGTT	1827	1827	0.177379	15	235336	0.0064682	0.00644598	1.00345
CTCC	6604	7838	14442	TTCA	5	8	13	AGGA	5	3	8	CCTA	397	356	753	ACCA	6469	5710	12179	CCGA	5606	5679	11285				500	85	1204	11353	11262	13165	AGTA	1789	1789	0.135891	23	237125	0.00633366	0.00144618	4.37959
CGCA	7509	6881	14390	GAGT	3	1	4	GAGA	3	1	4	GTGT	5	5	10	TACA	7220	4864	12084	TACT	5702	5560	11262				498	98	1135	4981	4951	6721	AAGT	1731	1731	0.257551	9	238856	0.00612832	0.00353171	1.73523
GTGG	6650	7660	14310	AGTT	3	1	4	AACC	98	81	179	AGTA	9	4	13	CTCC	5331	6548	11879	GGGG	6032	5084	11116				410	103	1040	18480	18393	20072	GCGG	1553	1553	0.0773715	39	240409	0.00549814	0.0123727	0.444377
ACTC	7044	7015	14059	CCGC	218	192	410	ACTA	4	6	10	AGCT	444	332	776	TACT	5757	5596	11353	GACG	5985	4913	10898				436	51	913	7549	7503	8970	CGAG	1400	1400	0.156076	21	241809	0.00495647	0.00740716	0.669146
AGGA	8087	5934	14021	CCCT	578	692	1270	CACA	63	56	119	CGCG	907	794	1701	CCGA	5625	5719	11344	CCCA	5588	5195	10783				474	57	835	4277	4247	5652	AGCC	1366	1366	0.241684	9	243175	0.0048361	0.00421615	1.14704
TACA	8346	5600	13946	GATA	6	13	19	CGAC	12	6	18	GCCC	3583	3479	7062	GGGG	6059	5113	11172	GCGG	5336	5422	10758				400	53	896	14090	14016	15460	CGCA	1349	1349	0.0872574	21	244524	0.00477591	0.00302783	1.57734
GTCA	6969	6924	13893	CCAA	90	62	152	ACTG	50	48	98	GTCG	1319	1253	2572	CCCT	5407	5724	11131	CAGG	5718	4990	10708				9	10	1329	19722	19602	21120	TACG	1348	1348	0.0638258	50	245872	0.00477237	0.00482101	0.989912
CCGA	6835	6755	13590	TTGG	6	6	12	GCCA	215	172	387	TCAG	6	1	7	GACG	6035	4944	10979	AAAA	6252	3948	10200				363	231	678	3233	3208	4511	TGAT	1272	1272	0.281977	6	247144	0.00450331	0.00529745	0.850091
TGTC	6625	6934	13559	CGGG	8	2	10	AGCG	161	126	287	TCCC	756	816	1572	CCCA	5617	5222	10839	CGTG	5329	4866	10195				402	58	794	3379	3164	4649	TGCC	1254	1254	0.269735	16	248398	0.00443958	0.00746533	0.594694
TACT	6682	6483	13165	AGGA	6	2	8	AATC	13	14	27	TTCA	21	22	43	GCGG	5361	5449	10810	GTGA	5347	4848	10195				292	51	817	14798	14738	15994	ATGC	1160	1160	0.0725272	36	249558	0.00410679	0.00235196	1.74612
GCTT	6408	6615	13023	GAGA	6	2	8	GAAA	3	4	7	GAGT	4	2	6	CAGG	5744	5015	10759	ACTC	4828	5035	9863				332	52	767	13201	13099	14390	TGCG	1151	1151	0.0799861	38	250709	0.00407493	0.00932398	0.437037
AGGC	6159	6742	12901	AACC	572	470	1042	CTGT	3	2	5	AGTT	1	0	1	AAAA	6292	3972	10264	GACA	5606	4198	9804				274	52	776	4784	4740	5904	AGCT	1102	1102	0.186653	18	251811	0.00390145	0.00420734	0.927297
TCCT	5627	7003	12630	ACTA	48	39	87	TGTG	1	0	1	CCGC	543	497	1040	CGTG	5356	4899	10255	CTGT	4402	5384	9786				269	75	753	4790	4764	5908	TAGG	1097	1097	0.18568	21	252908	0.00388375	0.0049789	0.780042
AAAA	6981	4362	11343	CACA	396	259	655	ATCC	29	12	41	CCCT	1022	1012	2034	GTGA	5370	4876	10246	GGTC	4235	5489	9724				6	1017	30	10264	10200	11343	TTTT	1053	1053	0.0928326	26	253961	0.00372797	0.00762196	0.48911
GTCG	5801	5485	11286	TAGC	2	1	3	GGTA	4	3	7	GATA	31	23	54	GCGC	4948	5286	10234	GCGC	4684	5010	9694				181	16	796	1801	1786	2794	GGCT	993	993	0.355404	0	254954	0.00351555	0.00548354	0.641111
TCCG	5465	5802	11267	CGAC	3	0	3	ACCG	181	157	338	CCAA	312	247	559	ACTC	4863	5069	9932	CCCT	3762	5705	9467				267	51	663	9785	9724	10788	GACC	981	981	0.0909344	22	255935	0.00347307	0.00463391	0.74949
GGGG	6092	5133	11225	ACTG	409	428	837	ACGC	2	1	3	TTGG	242	215	457	GACA	5638	4224	9862	CAAA	5230	4191	9421				129	39	803	8756	8692	9747	CCGG	971	971	0.0996204	20	256906	0.00343767	0.00872995	0.393779
GCGG	5479	5558	11037	GCCA	2378	2149	4527	GTGG	1	3	4	GGAT	1	1	2	CTGT	4440	5415	9855	GAAC	5554	3720	9274				6	3	962	7046	6995	8032	TCTT	971	971	0.120891	15	257877	0.00343767	0.00662728	0.518714
CAGG	5836	5093	10929	AGCG	1003	882	1885	TGGG	4	2	6	CGGG	18	20	38	GGTC	4263	5522	9785	GCTT	4487	4632	9119				440	50	470	696	686	1662	GGTC	960	960	0.577617	6	258837	0.00339872	0.00397743	0.854503
ACCT	5546	5256	10802	AATC	72	62	134	TCGG	5	0	5	AGGA	7	5	12	CAAA	5251	4224	9475	CGAA	5285	3818	9103				325	41	583	2961	2944	3919	GGAT	949	949	0.242154	9	259786	0.00335978	0.00394117	0.852483
GGTC	4693	6095	10788	TCAC	1	4	5	AGAC	3	1	4	GAGA	3	7	10	GAAC	5587	3733	9320	GTCA	4477	4557	9034				251	56	612	3532	3506	4456	AAGG	919	919	0.206239	5	260705	0.00325357	0.00414262	0.785389
GCGC	5115	5402	10517	GAAA	1	0	1	CGGT	5	0	5	AACC	1566	1449	3015	GCTT	4512	4656	9168	TCCT	3912	4863	8775				151	400	342	5893	5844	6796	GGCG	893	893	0.131401	10	261598	0.00316152	0.00769775	0.410707
CGTG	5399	4945	10344	CTGT	10	8	18	GCTC	152	114	266	ACTA	88	68	156	CGAA	5310	3840	9150	CCGG	4295	4397	8692				283	52	556	3733	3712	4629	CGAT	891	891	0.192482	5	262489	0.00315444	0.00412524	0.764668
GTGA	5402	4899	10301	TGTG	6	7	13	TACG	19	23	42	CACA	782	651	1433	GTCA	4512	4579	9091	AACG	4832	3497	8329				247	38	575	2985	2956	3851	GAAC	860	860	0.223319	6	263349	0.00304469	0.0027327	1.11417
AACG	5975	4325	10300	ATCC	172	153	325	CATG	3	0	3	TAGC	3	3	6	TCCT	3936	4883	8819	ACGC	4318	3968	8286				329	42	459	1768	1747	2603	CAGC	830	830	0.318863	5	264179	0.00293848	0.00293894	0.999843
CTGT	4482	5467	9949	AGGC	4	7	11	GACA	144	109	253	CGAC	30	15	45	CCGG	4322	4434	8756	TCCG	4004	4261	8265				227	32	495	4674	4650	5446	TGCT	754	754	0.13845	18	264933	0.00266941	0.00635432	0.420095
CCGG	4855	4892	9747	GGTA	13	19	32	TCAT	1	1	2	ACTG	744	733	1477	AACG	4943	3515	8458	CAAC	4760	3412	8172				152	21	559	3095	3076	3834	TTGG	732	732	0.190923	7	265665	0.00259153	0.00456089	0.568207
GAAC	5766	3835	9601	ACCG	1737	1544	3281	GGGA	29	10	39	GCCA	2722	2371	5093	ACGC	4343	3990	8333	CAGA	4363	3741	8104				218	42	463	4794	4767	5531	CGTA	723	723	0.130718	14	266388	0.00255966	0.00222454	1.15065
CAAA	5276	4246	9522	ACGC	23	18	41	CACT	80	66	146	AGCG	2117	1823	3940	TCCG	4019	4280	8299	CTTG	3914	4125	8039				205	46	447	6596	6553	7303	AGCG	698	698	0.0955772	9	267086	0.00247116	0.00868411	0.28456
CGAA	5337	3852	9189	GTGG	6	7	13	TTTC	1	4	5	AATC	199	124	323	CAAC	4793	3438	8231	CGAG	4103	3824	7927				1	7	636	2864	2848	3512	TTTC	644	644	0.183371	4	267730	0.00227998	0.00309708	0.73617
CACC	4654	4410	9064	TGGG	3	1	4	TACT	42	43	85	TCAC	6	1	7	CAGA	4380	3767	8147	GCAA	4346	3393	7739				150	20	387	6660	6622	7229	GATG	557	557	0.0770508	12	268287	0.00197197	0.0051184	0.38527
CTCG	4273	4697	8970	TCGG	2	5	7	CACC	60	41	101	GAAA	384	252	636	CTTG	3937	4151	8088	GCCT	3823	3885	7708				134	25	381	1976	1964	2520	AAGA	540	540	0.214286	4	268827	0.00191178	0.00167986	1.13806
ACGC	4439	4057	8496	CGGT	2	1	3	GACT	174	176	350	CTGT	26	25	51	CGAG	4124	3857	7981	ATAT	3986	3617	7603				141	37	353	13008	12945	13559	GACA	531	531	0.0391622	20	269358	0.00187992	0.0013724	1.36981
CAAC	4834	3464	8298	GCTC	1145	1072	2217	GCAC	2	0	2	TGTG	9	15	24	GCAA	4372	3420	7792	CGAC	3981	3559	7540				25	3	490	4950	4916	5482	GTCC	518	518	0.0944911	14	269876	0.00183389	0.00308802	0.593875
TCCC	3869	4352	8221	TACG	130	88	218	ATAT	1	0	1	ATCC	283	300	583	ATAT	4007	3656	7663	CTCG	3578	3925	7503				0	4	490	3380	2173	3881	GTCT	494	494	0.127287	7	270370	0.00174893	0.00265817	0.657945
CTTG	3993	4207	8200	CATG	2	3	5	GCAT	23	28	51	AGGC	18	16	34	CTCG	3599	3950	7549	CTAC	3672	3556	7228				134	27	323	6603	5245	7100	GATT	484	484	0.068169	13	270854	0.00171352	0.00254712	0.672731
CAGA	4400	3795	8195	GACA	940	744	1684	CCGA	77	69	146	GGTA	29	44	73	CTAC	3693	3583	7276	CTGG	3009	4219	7228				12	14	457	18726	18627	19255	CCAA	483	483	0.0250844	46	271337	0.00170998	0.00125883	1.35839
AAGA	4558	3474	8032	GTTA	3	3	6	ACGT	4	9	13	ACCG	2326	1806	4132	CTGG	3020	4241	7261	GGTT	3594	3578	7172				106	8	358	2804	2777	3280	CAAC	472	472	0.143902	4	271809	0.00167104	0.00211072	0.791692
CGAG	4148	3875	8023	CAGC	1	4	5	ACCC	165	180	345	ACGC	67	35	102	GGTT	3616	3602	7218	ACAT	4062	3104	7166				121	13	328	2298	2281	2764	AGAA	462	462	0.167149	4	272271	0.00163564	0.00193596	0.844871
GCAA	4407	3460	7867	TCAT	4	7	11	CATC	10	10	20	GTGG	16	15	31	ACAT	4079	3126	7205	ACCT	3643	3452	7095				107	22	262	3474	3447	3871	AATC	391	391	0.101007	6	272662	0.00138427	0.00155874	0.888072
ATAT	4025	3677	7702	GGGA	23	16	39	CCCG	83	117	200	TGGG	3	8	11	ACCT	3680	3491	7171	AAGA	3957	3038	6995				10	0	360	1117	1103	1488	TTGT	370	370	0.248656	1	273032	0.00130992	0.00550016	0.238161
GGTT	3808	3794	7602	CACT	394	370	764	TGCT	1	1	2	TCGG	3	6	9	AAGA	3986	3060	7046	CACC	3406	3384	6790				89	17	260	7218	7172	7602	AACC	366	366	0.0481452	18	273398	0.00129576	0.00232703	0.556832
ACAT	4212	3224	7436	TGTA	2	0	2	GCCG	320	210	530	AGAC	283	207	490	CACC	3548	3406	6954	GTCG	3440	3320	6760				81	19	254	17981	17877	18360	AATG	354	354	0.019281	25	273752	0.00125328	0.00288404	0.434556
CTAC	3718	3594	7312	TTTC	28	30	58	TCTG	4	4	8	CGGT	3	5	8	GTCG	3462	3343	6805	CATC	3448	3174	6622				86	27	223	4785	4764	5130	GTGG	336	336	0.0654971	9	274088	0.00118955	0.00524205	0.226925
CGCT	3646	3657	7303	TACT	277	223	500	CGAG	3	0	3	GCTC	1911	2040	3951	CATC	3475	3185	6660	CGCT	3267	3286	6553				43	13	236	5276	4993	5585	ACGT	292	292	0.0522829	17	274380	0.00103378	0.0059499	0.173747
CTGG	3027	4263	7290	TGTT	1	0	1	AGGG	31	10	41	TACG	243	220	463	AATC	3542	3061	6603	GAGC	3059	3470	6529				76	13	201	1041	1034	1335	CATC	290	290	0.217228	4	274670	0.0010267	0.00125757	0.816416
GTCC	3627	3643	7270	CACC	317	303	620	TAGA	1	0	1	GTTT	8	4	12	CGCT	3289	3307	6596	AGTA	3714	2636	6350				69	13	187	10234	9694	10517	GCGC	269	269	0.0255776	14	274939	0.000952351	0.00781686	0.121833
CATC	3772	3457	7229	GACT	1103	1113	2216	GCAG	7	6	13	CATG	13	2	15	GAGC	3082	3495	6577	TGGG	3199	2995	6194				44	11	214	9320	9274	9601	GTTC	269	269	0.0280179	12	275208	0.000952351	0.00237236	0.401437
AATC	3834	3266	7100	ATAT	3	0	3	GGCC	25	30	55	GACA	1652	1216	2868	AGTA	3770	2693	6463	ACGG	3297	2766	6063				71	29	155	1680	440	1938	AGAT	255	255	0.131579	3	275463	0.000902786	0.00359744	0.250952
CCGT	3235	3784	7019	GCAC	12	3	15	CTAA	6	12	18	GTTA	5	2	7	TGGG	3212	3007	6219	CTCC	2871	3150	6021				87	10	156	3032	3005	3293	TAGT	253	253	0.0768296	8	275716	0.000895705	0.0028707	0.312016
CGCC	3398	3398	6796	GCAT	153	139	292	TATG	2	0	2	CAGC	7	1	8	ACGG	3324	2779	6103	CGCC	2896	2948	5844				54	8	190	2035	2024	2292	CAGA	252	252	0.109948	5	275968	0.000892165	0.00181433	0.491732
GAGC	3158	3571	6729	CCGA	307	265	572	TGTC	20	17	37	TCAT	9	7	16	GGTA	3099	2878	5977	ATGC	3028	2463	5491				63	8	159	4407	4370	4646	GACT	230	230	0.049505	9	276198	0.000814277	0.00342973	0.237417
ACTT	3344	3377	6721	ACGT	26	17	43	CGTA	5	5	10	GGGA	43	34	77	CGCC	2919	2974	5893	GGTA	2855	2624	5479				48	16	158	7205	7166	7436	ATGT	222	222	0.0298548	9	276420	0.000785955	0.00256298	0.306657
AGTA	3800	2708	6508	ACCC	1996	1673	3669	AAAT	5	3	8	CACT	888	956	1844	ATGC	3050	2478	5528	TCCC	2467	2844	5311				4	0	212	6103	6063	6330	CCGT	216	216	0.0341232	11	276636	0.000764713	0.00656509	0.116482
ACGG	3447	2883	6330	CATC	72	78	150	GGCA	15	43	58	TGTA	4	0	4	TCCC	2484	2867	5351	CGGT	2584	2727	5311				21	4	185	3182	2564	3403	TATT	210	210	0.0617103	11	276846	0.000743471	0.00279389	0.266105
TGGG	3228	3019	6247	CCAT	7	6	13	AACA	110	72	182	TTTC	52	46	98	CGGT	2608	2743	5351	AATC	2823	2422	5245				56	11	136	605	571	809	GGTA	203	203	0.250927	1	277049	0.000718688	0.00196089	0.366512
GGTA	3148	2954	6102	CCCG	872	769	1641	GAGC	2	6	8	TACT	605	599	1204	ACGT	2709	2567	5276	CCAG	2732	2468	5200				27	2	169	10810	10758	11037	CCGC	198	198	0.0179397	29	277247	0.000700987	0.00640418	0.109458
CCTA	3103	2805	5908	TGCC	6	12	18	CATT	9	10	19	TGTT	4	1	5	CCAG	2738	2484	5222	CGTC	2526	2637	5163				44	5	148	5222	5200	5428	CTGG	197	197	0.0362933	9	277444	0.000697446	0.00329501	0.211668
AGCT	3272	2632	5904	TGCT	4	3	7	ATTT	1	0	1	CACC	722	653	1375	CGTC	2551	2655	5206	CCGT	2297	2735	5032				58	5	98	2914	2900	3078	GAAA	161	161	0.0523067	3	277605	0.000569994	0.00152953	0.37266
GGCC	2879	2776	5655	GCCG	2907	3129	6036	CGTG	2	5	7	GACT	2150	2007	4157	CCGT	2303	2752	5055	ACGT	2568	2425	4993				32	13	114	4180	4150	4350	CTGC	159	159	0.0365517	11	277764	0.000562914	0.00259622	0.21682
GGCT	2777	2875	5652	AAGC	1	3	4	AATG	1	1	2	TTGC	3	2	5	TGGA	2707	2282	4989	TGGA	2697	2264	4961				39	39	77	68069	67715	68321	TCCC	155	155	0.0022687	97	277919	0.000548752	0.00769851	0.0712803
GTCT	2800	2801	5601	CGAG	2	9	11	GAAC	7	4	11	ATAT	10	11	21	ACTT	2493	2488	4981	ACTT	2479	2472	4951				9	9	128	10759	10708	10929	CCTG	146	146	0.013359	24	278065	0.000516889	0.00679399	0.0760804
ACGT	2869	2716	5585	TCTG	28	26	54	CCAC	16	11	27	GCAC	10	6	16	GGAC	2659	2291	4950	TTGT	2230	2689	4919				41	3	102	8333	8286	8496	GCGT	146	146	0.0171846	17	278211	0.000516889	0.00973217	0.0531114
ATGC	3071	2494	5565	AGGG	19	8	27	TCCG	60	77	137	TGGT	1	8	9	TTGT	2244	2699	4943	GGAC	2642	2274	4916				26	21	95	28197	28054	28407	GTTT	142	142	0.00499877	68	278353	0.000502728	0.00332069	0.151392
TACG	3040	2491	5531	TTAT	1	0	1	TACA	54	18	72	GCAT	450	367	817	GGGC	2572	2344	4916	GGGC	2561	2330	4891				34	8	98	6577	6529	6729	GCTC	140	140	0.0208055	12	278493	0.000495647	0.00405927	0.122103
GGAC	2956	2526	5482	TAGA	2	0	2	CTTG	7	6	13	CCGA	814	682	1496	GAGA	2731	2063	4794	TACG	2632	2135	4767				27	41	71	59698	59369	59937	CCCT	139	139	0.0023191	100	278632	0.000492107	0.00566082	0.0869321
AGCA	3047	2399	5446	GCAG	23	9	32	GCGC	8	5	13	ACGT	127	109	236	TACG	2643	2151	4794	CCTA	2511	2253	4764				32	10	93	2585	2572	2728	GAAG	135	135	0.0494868	8	278767	0.000477945	0.00440602	0.108476
CCAG	2859	2569	5428	GTAG	1	3	4	CCTT	22	34	56	ACCC	3156	2781	5937	CCTA	2524	2266	4790	CCAC	2367	2397	4764				23	7	85	23230	23107	23381	TATG	115	115	0.00491852	36	278882	0.000407139	0.00294398	0.138295
CGGT	2623	2751	5374	CTAA	6	7	13	GATC	92	51	143	CATC	210	177	387	CCAC	2382	2403	4785	GAGA	2702	2051	4753				32	7	73	5977	5479	6102	TACC	112	112	0.0183546	13	278994	0.000396518	0.00217468	0.182334
CGTC	2620	2703	5323	GGCC	203	221	424	CTGG	2	2	4	CCAT	11	21	32	AGCT	2642	2142	4784	AGCT	2625	2115	4740				17	4	91	4410	4391	4528	TCGC	112	112	0.024735	6	279106	0.000396518	0.00626215	0.0633197
TCCA	2571	2565	5136	CGTA	4	5	9	TTCT	6	7	13	AATT	2	0	2	AGCA	2594	2080	4674	AGCA	2578	2072	4650				20	3	89	2726	2705	2844	CAAT	112	112	0.0393812	6	279218	0.000396518	0.00214144	0.185164
CCAC	2589	2541	5130	TGTC	64	77	141	CGTC	5	0	5	TGCC	15	22	37	GCGA	2307	2103	4410	GCGA	2299	2092	4391				25	5	76	5206	5163	5323	GACG	106	106	0.0199136	11	279324	0.000375276	0.00546239	0.0687018
TGGA	2723	2290	5013	CTAT	4	0	4	CCCA	85	84	169	CCCG	1350	1238	2588	AGTC	2212	2195	4407	AGTC	2195	2175	4370				33	8	61	299	299	401	AGTT	102	102	0.254364	0	279426	0.000361114	0.00286239	0.126158
TTGT	2255	2714	4969	TATA	3	2	5	CAGA	2	1	3	TGCT	2	1	3	GTCC	2093	2189	4282	GGCT	2091	2156	4247				26	13	61	8088	8039	8200	CAAG	100	100	0.0121951	12	279526	0.000354034	0.00312176	0.113408
GGGC	2591	2359	4950	TAAC	1	0	1	TCTC	78	59	137	GCCG	3978	3718	7696	GGCT	2105	2172	4277	ATGG	2211	2029	4240				20	6	67	573	568	667	CGAA	93	93	0.13943	1	279619	0.000329251	0.00168817	0.195034
GAGA	2744	2078	4822	AAAT	1	4	5	CTCG	19	32	51	AAGC	7	9	16	ATGG	2221	2036	4257	GCAG	2060	2090	4150				28	0	56	3613	3588	3706	AATA	84	84	0.0226659	9	279703	0.000297388	0.00169371	0.175584
GGCA	2572	2077	4649	GGCA	222	180	402	AATA	4	0	4	CGAG	7	6	13	GCAG	2070	2110	4180	TCGG	1845	2049	3894				22	2	56	2162	2137	2247	ACGC	80	80	0.035603	5	279783	0.000283227	0.00595443	0.0475657
AGTC	2323	2323	4646	AACA	600	446	1046	TCCT	64	125	189	TCTG	100	90	190	TCGG	1856	2067	3923	TCGA	2036	1771	3807				19	5	54	2298	1808	2379	TATC	78	78	0.0327869	3	279861	0.000276146	0.00230537	0.119784
ATCG	2448	2181	4629	GAGC	15	19	34	AACT	5	3	8	AGGG	41	30	71	TCGA	2052	1785	3837	TCGC	1745	1993	3738				13	18	44	18143	18043	18268	TTAG	75	75	0.00410554	50	279936	0.000265525	0.00274983	0.0965607
GCGA	2373	2155	4528	TGAA	1	0	1	GACG	132	137	269	TAGA	4	0	4	AAAT	2135	1650	3785	ATCG	1951	1761	3712				18	5	51	9855	9786	9949	ACAG	74	74	0.00743793	20	280010	0.000261985	0.00356319	0.0735254
ATCA	2243	2268	4511	CATT	48	33	81	ACTC	105	79	184	GCAG	56	58	114	TCGC	1758	2004	3762	TATT	1789	1799	3588				24	0	50	522	519	601	GAAT	74	74	0.123128	5	280084	0.000261985	0.00270047	0.0970145
CCTT	2044	2412	4456	CGTG	12	9	21	ACGA	7	3	10	GTAG	3	1	4	ATCG	1960	1773	3733	CCTT	1618	1888	3506				21	7	40	10255	10195	10344	CACG	68	68	0.00657386	21	280152	0.000240743	0.00391876	0.0614335
GCAG	2161	2189	4350	AATG	1	2	3	AAGG	7	3	10	GGCC	1114	1075	2189	TATT	1803	1810	3613	GTCT	1772	1719	3491				13	14	40	22816	21152	22928	GCCG	67	67	0.00292219	45	280219	0.000237203	0.00906159	0.0261767
ATGG	2243	2042	4285	ATAC	2	4	6	ACCT	84	61	145	CTAA	32	12	44	GTGT	1798	1739	3537	GATT	1826	1621	3447				3	18	45	21880	7540	21985	GTCG	66	66	0.00300205	39	280285	0.000233662	0.00576759	0.040513
TCGG	1868	2083	3951	GAAC	37	7	44	CGCA	24	28	52	TTTA	2	0	2	CCTT	1628	1904	3532	GGAA	1982	1456	3438				5	11	48	17642	16290	17754	GCAG	64	64	0.00360482	48	280349	0.000226582	0.00545408	0.0415435
ATCC	2044	1875	3919	AAGT	3	3	6	GTAC	2	0	2	TATG	5	1	6	GTCT	1785	1733	3518	CGAT	1804	1603	3407				19	2	41	7792	7739	7867	TTGC	62	62	0.00788102	13	280411	0.000219501	0.00348236	0.0630322
AGAC	2184	1697	3881	CCAC	46	40	86	TTGA	2	1	3	CGTA	668	661	1329	GATT	1838	1636	3474	AAAT	1919	1468	3387				10	13	38	23003	22866	23109	CCCG	61	61	0.00263966	45	280472	0.000215961	0.00793018	0.0272327
TCGA	2076	1797	3873	TCGT	1	1	2	GTCC	48	62	110	TGTC	162	191	353	GGAA	1992	1461	3453	TAAG	1739	1619	3358				17	10	34	3202	3184	3270	TCGT	61	61	0.0186544	7	280533	0.000215961	0.00764764	0.0282388
GATT	2050	1821	3871	TCCG	560	550	1110	GATT	11	11	22	CTAT	1	2	3	CGAT	1812	1612	3424	CTTA	1776	1497	3273				16	4	36	895	890	955	GATA	56	56	0.0586387	4	280589	0.000198259	0.00362514	0.05469
GTTC	1783	2068	3851	TACA	338	206	544	CAAA	1	2	3	TAAC	2	0	2	TAAG	1750	1641	3391	GTGT	1637	1575	3212				13	0	43	561	557	622	TGAA	56	56	0.0900322	5	280645	0.000198259	0.00264029	0.0750899
CCAA	2096	1738	3834	CTTG	11	15	26	CGTT	1	1	2	AAAT	11	14	25	AGAC	1895	1485	3380	ATCA	1608	1600	3208				18	0	37	302	299	358	GGCA	55	55	0.153631	1	280700	0.000194719	0.00322828	0.0603166
AAAT	2156	1678	3834	CCTT	128	123	251	AAGA	2	1	3	GGCA	445	349	794	GGCA	1885	1494	3379	ACGA	1947	1237	3184				13	10	30	16744	16447	16829	CCTT	53	53	0.00314933	32	280753	0.000187638	0.00485727	0.0386303
TCGC	1784	2023	3807	GCGC	35	34	69	GTCA	103	113	216	AACA	2868	1975	4843	CTTA	1787	1506	3293	GGCA	1681	1483	3164				12	8	30	14669	14581	14746	ACCC	50	50	0.00339075	27	280803	0.000177017	0.00436623	0.0405422
TATT	1842	1864	3706	GATC	479	396	875	CACG	145	143	288	GAGC	53	45	98	ATCA	1623	1610	3233	AAGT	1649	1482	3131				10	10	30	8231	8172	8298	GTTG	50	50	0.00602555	17	280853	0.000177017	0.00453067	0.0390708
GTGT	1810	1751	3561	CTGG	1	0	1	AAAC	14	7	21	CATT	129	125	254	ACGA	1956	1246	3202	CCAA	1672	1404	3076				17	2	31	1277	1267	1330	GTAC	50	50	0.037594	3	280903	0.000177017	0.00160583	0.110234
GAAA	2072	1440	3512	TTCT	50	71	121	GCCT	124	140	264	CGTG	20	20	40	AATA	1729	1453	3182	ACTA	1649	1356	3005				13	4	31	14243	14161	14310	CCAC	48	0	0	19	280951	0.000169936	0.00324464	0.0523744
GGAA	2002	1465	3467	ACGG	1	3	4	AGCC	7	9	16	AATG	10	8	18	AAGT	1659	1497	3156	TCCA	1493	1464	2957				11	0	34	12837	12760	12901	GCCT	45	0	0	19	280996	0.000159315	0.00598012	0.0266408
CGAT	1824	1619	3443	CGTC	16	9	25	CGGA	3	4	7	ATAC	11	7	18	CCAA	1681	1414	3095	GTTC	1365	1591	2956				13	0	32	97	94	142	ATGG	45	0	0	0	281041	0.000159315	0.00288329	0.0552547
TAAG	1759	1649	3408	TATT	19	9	28	GGCT	26	31	57	GAAC	128	86	214	ACTA	1664	1368	3032	ATCC	1544	1400	2944				13	7	21	16384	16296	16448	TCCG	41	0	0	23	281082	0.000145154	0.00919983	0.0157779
AATA	1845	1558	3403	CCCA	728	666	1394	GTGC	1	1	2	AAGT	3	4	7	GTTC	1372	1613	2985	GGCC	1520	1420	2940				8	4	27	2517	2502	2559	CTGT	39	0	0	3	281121	0.000138073	0.00307165	0.0449508
CTTA	1803	1516	3319	CAGA	6	4	10	GCGA	3	1	4	CCAC	140	83	223	GGCC	1532	1444	2976	TTTC	1281	1619	2900				5	8	25	3785	3387	3834	ATTT	38	0	0	11	281159	0.000134533	0.00158946	0.0846405
ACTA	1808	1485	3293	TCTC	403	518	921	CTAC	1	3	4	TCGT	1	3	4	TCCA	1497	1472	2969	ATAG	1515	1353	2868				13	1	24	2131	2120	2176	CACA	38	0	0	7	281197	0.000134533	0.000989384	0.135976
GTTG	1669	1611	3280	CTCG	218	218	436	TGCG	24	29	53	TCCG	817	883	1700	ATCC	1556	1405	2961	GAAA	1673	1175	2848				13	2	23	716	713	754	CACC	38	0	0	0	281235	0.000134533	0.00278558	0.0482961
ACGA	1985	1285	3270	AATA	10	11	21	CTCA	83	67	150	TACA	721	498	1219	TTTC	1287	1627	2914	GTGC	1420	1404	2824				10	3	24	8147	8104	8195	TCTG	37	0	0	11	281272	0.000130992	0.00522971	0.0250478
AAGT	1667	1506	3173	ACAC	5	3	8	CCAG	4	1	5	CTTG	35	26	61	ATAG	1524	1366	2890	GTTG	1428	1349	2777				9	3	25	3762	3738	3807	GCGA	37	0	0	8	281309	0.000130992	0.00447653	0.0292621
TTTC	1369	1709	3078	TCCT	700	811	1511	ATGG	4	0	4	CCTT	265	347	612	GAAA	1682	1182	2864	GTCC	1325	1432	2757				2	9	22	10246	10195	10301	TCAC	33	0	0	22	281342	0.000116831	0.00462485	0.0252616
ATAG	1532	1379	2911	AACT	22	11	33	CTTC	6	4	10	GCGC	117	70	187	GTGC	1426	1412	2838	ATTG	1437	1268	2705				15	2	16	246	236	279	GTGC	33	0	0	0	281375	0.000116831	0.00374979	0.0311567
GTGC	1452	1426	2878	GACG	1043	828	1871	GCTG	28	14	42	GATC	1101	900	2001	GTTG	1439	1365	2804	AGGT	2007	643	2650				11	2	19	2838	2824	2878	GCAC	32	0	0	8	281407	0.000113291	0.00431108	0.026279
ATTG	1502	1342	2844	ACTC	713	656	1369	TATC	3	1	4	CTGG	1	9	10	ATTG	1446	1280	2726	CTTC	1261	1311	2572				12	4	13	6463	6350	6508	TACT	29	0	0	16	281436	0.00010267	0.00232753	0.044111
AGCC	1407	1387	2794	AAGG	9	4	13	GACC	30	20	50	TTCT	153	175	328	AGGT	2021	646	2667	AATA	1391	1173	2564				7	3	19	3837	3807	3873	TCGA	29	0	0	7	281465	0.00010267	0.00327461	0.0313533
TTCT	1174	1590	2764	ACGA	8	9	17	CAGG	9	0	9	TATT	20	36	56	CTTC	1269	1316	2585	TGGC	1328	1211	2539				11	2	16	459	457	488	ATGA	29	0	0	0	281494	0.00010267	0.000846856	0.121236
CTTC	1339	1389	2728	TCTA	9	5	14	TCGC	2	1	3	ACGG	117	95	212	TGGC	1333	1212	2545	ACAG	1348	1154	2502				14	0	15	391	386	421	TAGA	29	0	0	1	281523	0.00010267	0.00232451	0.0441683
AGGT	2032	651	2683	ACCT	808	684	1492	GGCG	113	107	220	CGTC	42	34	76	ACAG	1356	1161	2517	CAGC	1253	1107	2360				8	8	12	13963	11985	14021	TCCT	28	0	0	30	281551	9.91294e-05	0.00717095	0.0138237
GCTG	1328	1275	2603	CGCA	172	160	332	AGCA	22	10	32	CCCA	1089	956	2045	CAGC	1256	1113	2369	ATAC	1239	1096	2335				8	6	13	11172	11116	11225	CCCC	27	0	0	26	281578	9.55891e-05	0.0064359	0.0148525
TGGC	1343	1219	2562	GTAC	10	7	17	GATG	8	5	13	CAGA	5	19	24	ATAC	1246	1099	2345	TTCT	957	1324	2281				11	3	13	7981	7927	8023	CTCG	27	0	0	15	281605	9.55891e-05	0.0019206	0.0497705
ACAG	1383	1176	2559	TTGA	1	0	1	GTGA	6	3	9	TCTC	864	1204	2068	GATA	1276	1022	2298	AGAC	1235	938	2173				5	10	12	5528	5491	5565	GCAT	27	0	0	10	281632	9.55891e-05	0.0025801	0.0370486
TCTT	1146	1374	2520	ATAG	2	5	7	TTGT	2	1	3	CTCG	425	488	913	TTCT	961	1337	2298	GCGT	1032	1105	2137				5	3	18	9475	9421	9522	TTTG	26	0	0	21	281658	9.20488e-05	0.0047704	0.0192958
CAGC	1267	1125	2392	GTCC	625	519	1144	TTAC	1	0	1	AATA	95	90	185	GCGT	1048	1114	2162	TGTG	1075	1045	2120				3	1	21	7663	7603	7702	ATAT	25	0	0	14	281683	8.85084e-05	0.00138196	0.0640454
GATA	1317	1062	2379	GATT	60	47	107	ACAG	2	2	4	AGAA	3	0	3	TGTG	1081	1050	2131	TAGC	1056	980	2036				6	0	18	2345	2335	2372	GTAT	24	0	0	3	281707	8.49681e-05	0.00282839	0.0300411
ATAC	1260	1112	2372	AGGT	2	0	2	ATTG	3	0	3	ACAC	10	3	13	TAGC	1058	987	2045	TCTG	1001	1023	2024				8	5	10	4916	4891	4950	GCCC	23	0	0	11	281730	8.14277e-05	0.00623798	0.0130535
TCTG	1140	1152	2292	AAGA	6	0	6	CCTC	290	272	562	TCCT	923	1170	2093	TCTG	1005	1030	2035	TCTT	876	1088	1964				4	0	19	1822	1808	1848	ATTC	23	0	0	3	281753	8.14277e-05	0.00142779	0.0570304
GCGT	1093	1154	2247	CGTT	3	0	3	AAAG	1	0	1	AACT	42	19	61	TCTT	881	1095	1976	GAGG	1031	791	1822				3	2	18	662	656	687	CATT	23	0	0	2	281776	8.14277e-05	0.00169875	0.047934
TGTG	1101	1075	2176	CAAA	5	0	5	CCGG	20	19	39	GACG	1744	1313	3057	GAGG	1034	796	1830	GATA	1046	762	1808				5	3	15	612	608	638	CATG	23	0	0	3	281799	8.14277e-05	0.00316507	0.025727
TAGC	1065	996	2061	GTCA	889	826	1715	GCAA	1	1	2	ACTC	1356	1197	2553	GAAT	1037	785	1822	GAAT	1030	778	1808				9	0	14	462	449	487	TCAG	23	0	0	2	281822	8.14277e-05	0.00350124	0.0232568
ATCT	876	1062	1938	CACG	748	607	1355	CCGT	51	56	107	AAGG	18	12	30	AGCC	908	893	1801	AGCC	896	890	1786				8	4	10	4794	4753	4822	TCTC	22	0	0	6	281844	7.78874e-05	0.00376767	0.0206726
GAAT	1052	796	1848	AAAC	17	9	26	TCCA	6	17	23	ACGA	12	22	34	GCTG	895	873	1768	GCTG	887	860	1747				4	6	11	6219	6194	6247	CCCA	21	0	0	7	281865	7.43471e-05	0.00243783	0.0304973
GAGG	1043	798	1841	TTTG	1	0	1	CGCC	211	189	400	TCTA	10	5	15	AGAG	1010	687	1697	AGAG	1008	685	1693				7	5	9	3923	3894	3951	CCGA	21	0	0	7	281886	7.43471e-05	0.00413935	0.0179611
AGAG	1021	692	1713	GCCT	1213	1385	2598	ACAT	6	10	16	ACCT	967	1001	1968	ATCT	756	924	1680	AGAA	859	645	1504				8	0	13	197	195	218	GTGT	21	0	0	0	281907	7.43471e-05	0.00426601	0.0174278
GACC	853	809	1662	AGCC	99	82	181	TTCG	2	4	6	CGCA	402	365	767	AGAA	869	650	1519	TTTG	643	738	1381				2	4	14	4257	4240	4285	CCAT	20	0	0	8	281927	7.08067e-05	0.0024829	0.0285177
AGAA	875	650	1525	CGGA	10	3	13	AGAG	1	1	2	GTAC	16	15	31	TTTG	649	745	1394	AGAT	748	557	1305				4	0	16	1098	514	1119	GCTT	20	0	0	1	281947	7.08067e-05	0.00440551	0.0160723
ACAA	852	636	1488	GGCT	229	245	474	CCTG	755	698	1453	ATAG	6	0	6	AGAT	752	560	1312	ATTA	679	613	1292				2	3	14	4943	4919	4969	ACAA	19	0	0	7	281966	6.72664e-05	0.0018861	0.0356643
TTTG	652	749	1401	GTGC	10	1	11	GTCT	51	51	102	GTCC	858	867	1725	ATTA	685	614	1299	GTAC	638	629	1267				4	1	14	3293	3273	3319	TAAG	19	0	0	7	281985	6.72664e-05	0.00289235	0.0232566
GATG	705	630	1335	GCGA	12	5	17	TGGA	2	1	3	GATT	140	122	262	GTAC	642	635	1277	CGTT	598	621	1219				2	4	12	9150	9103	9189	TTCG	18	0	0	21	282003	6.37261e-05	0.00415571	0.0153346
GTAC	672	658	1330	AGAT	3	0	3	GCTA	85	72	157	AGGT	5	4	9	CGTT	609	626	1235	ACAA	629	474	1103				3	5	8	5351	5311	5374	ACCG	16	0	0	7	282019	5.66454e-05	0.00718581	0.00788295
AGAT	758	564	1322	GAGG	1	0	1	TACC	8	3	11	CGTT	3	1	4	ACAA	637	480	1117	TGGT	510	531	1041				3	4	8	7276	7228	7312	GTAG	15	0	0	21	282034	5.31051e-05	0.00385681	0.0137692
ATTA	690	621	1311	CTAC	2	1	3	CGAA	4	0	4	CAAA	5	13	18	AAGC	616	482	1098	GATG	544	490	1034				1	4	10	7261	7228	7290	CCAG	15	0	0	14	282049	5.31051e-05	0.00414715	0.0128052
CGTT	618	629	1247	TGCG	208	192	400					AAGA	555	407	962	TGGT	513	536	1049	TAAT	509	390	899				3	3	8	4989	4961	5013	TCCA	14	0	0	10	282063	4.95647e-05	0.00294574	0.0168259
AAGC	625	494	1119	CTCA	440	461	901					GTCA	1457	1388	2845	GATG	545	496	1041	TATC	422	468	890				0	3	11	3424	3407	3443	ATCG	14	0	0	5	282077	4.95647e-05	0.00299283	0.0165612
TGGT	516	547	1063	ATGG	2	0	2					CACG	1977	1620	3597	TAAT	516	391	907	TATA	447	417	864				6	0	7	3156	3131	3173	ACTT	13	0	0	4	282090	4.60244e-05	0.00179822	0.0255945
TATC	460	495	955	CCAG	27	17	44					AAAC	62	33	95	TATC	427	468	895	TAGG	460	371	831				7	0	6	2890	2868	2911	CTAT	13	0	0	8	282103	4.60244e-05	0.00141747	0.0324694
TAAT	519	393	912	CTTC	13	19	32					TTTG	1	1	2	TATA	449	419	868	GAAG	525	304	829				5	0	8	2369	2360	2392	GCTG	13	0	0	10	282116	4.60244e-05	0.0072392	0.00635766
TATA	453	425	878	GCTG	154	175	329					GCCT	1613	1710	3323	GAAG	527	310	837	TGAA	407	334	741				6	0	7	154	152	170	TAAC	13	0	0	3	282129	4.60244e-05	0.0017816	0.0258332
GAAG	534	314	848	TAAT	2	1	3					AGCC	393	403	796	TAGG	463	374	837	TTGC	371	364	735				7	2	3	411	71	424	AGCA	12	0	0	1	282141	4.2484e-05	0.00217871	0.0194996
TAGG	463	377	840	TATC	7	9	16					CGGA	13	8	21	TGAA	414	347	761	TTAT	368	356	724				5	0	7	209	207	221	GTGA	12	0	0	0	282153	4.2484e-05	0.00181609	0.0233931
TACC	447	362	809	CAGG	4	5	9					GGCT	416	419	835	TTGC	373	367	740	GGTG	351	362	713				0	0	12	131	129	144	AAAC	12	0	0	1	282165	4.2484e-05	0.0024411	0.0174036
TGAA	416	347	763	GACC	230	210	440					GTGC	11	8	19	TTAT	370	356	726	GACC	312	374	686				0	1	10	3537	3212	3561	ACAC	11	0	0	13	282176	3.89437e-05	0.00300945	0.0129405
GGTG	372	382	754	TCGC	5	4	9					GCGA	49	42	91	GGTG	353	363	716	CTAT	323	337	660				6	0	5	3391	3358	3408	CTTA	11	0	0	6	282187	3.89437e-05	0.000870275	0.0447487
TTGC	379	370	749	GGCG	841	733	1574					AGAT	2	3	5	GACC	320	376	696	AATG	386	270	656				2	0	9	2667	2650	2683	ACCT	11	0	0	5	282198	3.89437e-05	0.00290897	0.0133874
TTAT	372	357	729	AGCA	112	115	227					GAGG	2	1	3	CTAT	325	341	666	CAAG	387	249	636				0	2	9	1697	1693	1713	CTCT	11	0	0	5	282209	3.89437e-05	0.00171058	0.0227663
AATG	402	285	687	GATG	46	30	76					GGAG	4	1	5	AATG	389	273	662	GGAT	304	306	610				4	0	7	1299	1292	1311	TAAT	11	0	0	1	282220	3.89437e-05	0.00203694	0.0191188
CTAT	331	346	677	GTGA	1	1	2					CTAC	6	2	8	CAAG	393	251	644	CATG	347	261	608				3	0	8	288	287	299	CACT	11	0	0	0	282231	3.89437e-05	0.00248013	0.0157023
TTCG	326	341	667	TTGT	1	1	2					TGCG	410	486	896	GGAT	306	308	614	TACC	300	271	571				4	0	6	483	477	498	ACTC	10	0	0	5	282241	3.54034e-05	0.00267302	0.0132447
CAAG	398	254	652	ATTA	2	2	4					CTCA	961	922	1883	CATG	350	262	612	TTCG	275	293	568				0	0	10	391	390	404	ATAC	10	0	0	3	282251	3.54034e-05	0.00135074	0.0262104
CATG	371	267	638	ATTG	6	14	20					ATGG	12	2	14	TACC	331	274	605	TTCA	281	276	557				3	0	6	2045	2036	2061	GCTA	9	0	0	7	282260	3.1863e-05	0.00224242	0.0142092
TTCA	311	311	622	ACAG	4	4	8					CCAG	85	63	148	TTCG	276	297	573	CTAG	293	245	538				3	2	4	1235	1219	1247	AACG	9	0	0	3	282269	3.1863e-05	0.00357553	0.00891141
GGAT	308	309	617	TTTT	1	1	2					CTTC	46	47	93	TTCA	285	276	561	TGTT	241	293	534				0	0	9	1049	1041	1063	ACCA	9	0	0	5	282278	3.1863e-05	0.0011722	0.0271822
ATTC	303	298	601	CCTC	1537	1723	3260					GCTG	249	210	459	CTAG	300	248	548	ATTC	269	250	519				3	0	5	1312	1305	1322	ATCT	8	0	0	2	282286	2.83227e-05	0.00125505	0.022567
CTAG	304	251	555	CCGG	81	48	129					TAAT	1	1	2	TGTT	243	294	537	GGAG	305	210	515				0	2	6	244	242	254	CATA	8	0	0	2	282294	2.83227e-05	0.000634827	0.0446148
TGTT	249	298	547	GCAA	9	10	19					TATC	22	14	36	ATTC	270	252	522	AAGC	290	224	514				4	0	4	71	70	79	CTAC	8	0	0	0	282302	2.83227e-05	0.00113921	0.0248616
GGAG	312	214	526	CCGT	260	307	567					GACC	272	198	470	GGAG	307	213	520	TGTA	251	228	479				3	1	3	3453	3438	3467	TTCC	7	0	0	7	282309	2.47824e-05	0.00245067	0.0101125
GAGT	251	247	498	TCCA	176	196	372					CAGG	62	66	128	GAGT	244	239	483	GAGT	241	236	477				1	0	6	837	829	848	CTTC	7	0	0	4	282316	2.47824e-05	0.00126991	0.0195151
TCAT	276	212	488	CGCC	82	69	151					TCGC	17	8	25	TGTA	253	228	481	ATAA	267	196	463				4	0	3	666	660	677	ATAG	7	0	0	4	282323	2.47824e-05	0.0015746	0.0157388
TGTA	259	228	487	ACAT	27	21	48					GGCG	1631	1427	3058	ATAA	267	198	465	TCAT	260	197	457				1	0	6	644	636	652	CTTG	7	0	0	1	282330	2.47824e-05	0.00283192	0.00875108
CTGA	259	228	487	GAAT	3	1	4					AGCA	305	190	495	CTGA	248	214	462	CTGA	237	212	449				0	0	7	167	166	177	CTGA	7	0	0	3	282337	2.47824e-05	0.00138196	0.0179327
ATAA	267	198	465	TTCG	6	14	20					GATG	105	96	201	TCAT	262	197	459	ATCT	199	241	440				0	1	6	123	122	134	GTAA	7	0	0	4	282344	2.47824e-05	0.00184782	0.0134116
TGCT	193	231	424	CCTG	728	776	1504					GTGA	13	9	22	TGCT	186	225	411	GTAT	184	206	390				2	1	4	91	89	98	TCTA	7	0	0	0	282351	2.47824e-05	0.00137315	0.0180478
TCTA	224	197	421	GTCT	385	405	790					TTGT	4	10	14	TCTA	204	187	391	TCTA	200	186	386				3	0	3	2545	2539	2562	GCCA	6	0	0	11	282357	2.1242e-05	0.0028712	0.0073983
GTAT	189	215	404	TGGA	3	0	3					TGAC	1	0	1	GTAT	185	206	391	AGTT	186	184	370				1	0	5	537	534	547	AACA	6	0	0	4	282363	2.1242e-05	0.00115785	0.0183461
AACT	231	170	401	GCTA	667	582	1249					TTAC	2	4	6	AGTT	190	184	374	TAAC	183	145	328				2	0	4	481	479	487	TACA	6	0	0	0	282369	2.1242e-05	0.000544174	0.0390354
AGTT	194	185	379	TACC	33	23	56					ATTA	3	4	7	TGAC	164	174	338	TGCC	151	148	299				2	0	4	167	164	175	ACGA	6	0	0	2	282375	2.1242e-05	0.00281832	0.00753712
TGCC	173	185	358	CGAA	2	0	2					ACAG	20	7	27	TAAC	183	147	330	AACT	162	137	299				0	0	6	66	64	72	TGCA	6	0	0	0	282381	2.1242e-05	0.00165166	0.012861
TGAC	165	176	341									ATTG	45	44	89	TGCC	152	150	302	AGTG	188	99	287				3	0	2	907	899	912	ATTA	5	0	0	0	282386	1.77017e-05	0.000443951	0.0398731
TAAC	186	147	333									CCTC	3388	3713	7101	AACT	162	137	299	AAAG	151	97	248				5	0	0	868	864	878	TATA	5	0	0	5	282391	1.77017e-05	0.000722963	0.0244849
AGTG	195	104	299									AAAG	1	0	1	AGTG	189	99	288	TATG	115	127	242				0	0	5	740	735	749	GCAA	5	0	0	4	282396	1.77017e-05	0.00157007	0.0112745
GCAC	163	116	279									CCGG	424	379	803	AAAG	151	98	249	GCAC	131	105	236				0	0	5	520	515	526	CTCC	5	0	0	1	282401	1.77017e-05	0.00164813	0.0107404
TATG	124	130	254									CCGT	608	663	1271	GCAC	139	107	246	TCAC	113	94	207				4	0	1	374	370	379	AACT	5	0	0	0	282406	1.77017e-05	0.00156025	0.0113454
AAAG	154	98	252									TCCA	888	871	1759	TATG	116	128	244	ACAC	99	96	195				0	0	5	154	152	159	ACTG	5	0	0	0	282411	1.77017e-05	0.00329249	0.00537638
TCAC	120	101	221									GCAA	23	18	41	TCAC	113	96	209	ATGA	115	68	183				1	0	3	1830	1822	1841	CCTC	4	0	0	7	282415	1.41613e-05	0.00305301	0.00463848
ACAC	116	102	218									ACAT	98	60	158	ACAC	101	96	197	ATTT	64	109	173				0	1	3	548	538	555	CTAG	4	0	0	3	282419	1.41613e-05	0.00224217	0.00631592
ATTT	66	121	187									CGCC	184	158	342	ATGA	115	69	184	TCAG	82	84	166				1	3	0	123	122	128	TCAA	4	0	0	1	282423	1.41613e-05	0.0012412	0.0114094
ATGA	115	70	185									GAAT	11	8	19	ATTT	65	112	177	TCGT	72	92	164				0	0	4	58	57	62	TTGA	4	0	0	0	282427	1.41613e-05	0.00169321	0.00836362
TCAG	89	88	177									TTCG	42	25	67	TCAG	83	84	167	GTTA	80	72	152				0	0	3	1519	1504	1525	TTCT	3	0	0	3	282430	1.0621e-05	0.00280447	0.00378717
TCGT	77	98	175									AGAG	8	1	9	TCGT	74	93	167	CAGT	90	62	152				1	0	2	1394	1381	1401	CAAA	3	0	0	4	282433	1.0621e-05	0.00143308	0.0074113
GTTA	90	80	170									CCTG	1536	1530	3066	GTTA	81	73	154	AATT	80	64	144				1	0	2	330	328	333	GTTA	3	0	0	0	282436	1.0621e-05	0.00115609	0.00918704
CAGT	94	65	159									GTAT	4	6	10	CAGT	91	63	154	GTTT	60	69	129				0	0	3	65	64	68	TTAC	3	0	0	0	282439	1.0621e-05	0.00124019	0.008564
AATT	84	68	152									GTCT	575	607	1182	AATT	81	67	148	TTGA	57	65	122				0	0	3	43	43	46	CTAA	3	0	0	0	282442	1.0621e-05	0.000406682	0.0261162
GTTT	68	76	144									TGGA	5	3	8	GTTT	60	71	131	TTAC	59	63	122				0	0	2	614	610	617	ATCC	2	0	0	1	282444	7.08067e-06	0.00156856	0.00451412
CCAT	61	81	142									GCTA	1240	1016	2256	TTGA	57	66	123	CCAT	41	53	94				0	1	1	249	248	252	CTTT	2	0	0	1	282446	7.08067e-06	0.00290646	0.00243619
TTAC	65	69	134									TACC	75	61	136	TTAC	59	64	123	TAGA	57	32	89				0	0	2	148	144	152	AATT	2	0	0	2	282448	7.08067e-06	0.00129937	0.00544932
TTGA	60	68	128									CGAA	9	3	12	CCAT	43	54	97	TAAA	52	23	75				0	0	2	69	67	71	TAAA	2	0	0	0	282450	7.08067e-06	0.000619718	0.0114256
TAGA	65	33	98													TAGA	58	33	91	TGCT	37	34	71				0	0	2	65	65	67	ATTG	2	0	0	0	282452	7.08067e-06	0.00260629	0.00271676
GTAG	54	25	79													TAAA	52	23	75	GTAG	50	20	70				2	0	0	48	48	50	AAAA	2	0	0	0	282454	7.08067e-06	0.000511186	0.0138515
TAAA	52	23	75													GTAG	50	21	71	TTTA	33	34	67				1	0	0	761	741	763	TTCA	1	0	0	1	282455	3.54034e-06	0.0014706	0.0024074
TGCA	40	32	72													TTTA	34	35	69	ATGT	32	34	66				1	0	0	726	724	729	ATAA	1	0	0	2	282456	3.54034e-06	0.000444706	0.00796106
TTTA	36	35	71													ATGT	34	34	68	CAAT	25	40	65				0	0	1	338	60	341	GTCA	1	0	0	2	282457	3.54034e-06	0.001422	0.00248968
ATGT	35	34	69													TGCA	34	32	66	GTAA	40	24	64				0	1	0	177	173	187	AAAT	1	0	0	9	282458	3.54034e-06	0.00177102	0.00199904
GTAA	41	27	68													CAAT	25	40	65	TGCA	33	31	64				1	0	0	62	61	63	TTAA	1	0	0	0	282459	3.54034e-06	0.000894449	0.00395812
CAAT	26	41	67													GTAA	40	25	65	TTAA	38	23	61				0	0	0	837	831	840	CCTA	0	0	0	3	282459	0	0.00105964	0
TTAA	39	24	63													TTAA	38	24	62	TGAC	32	28	60				0	0	0	465	463	465	TTAT	0	0	0	0	282459	0	0.00243052	0
TCAA	39	23	62													TCAA	35	23	58	TCAA	35	22	57				0	0	0	184	183	185	TCAT	0	0	0	1	282459	0	0.00390012	0
TTTT	24	26	50													TTTT	23	25	48	TTTT	23	25	48				0	0	0	75	75	75	TTTA	0	0	0	0	282459	0	0.00121199	0
TTAG	29	17	46													TAGT	22	22	44	TGAG	22	22	44				0	0	0	68	66	69	ACAT	0	0	0	1	282459	0	0.00219155	0
TAGT	22	22	44													TGAG	22	22	44	TTAG	26	17	43				0	0	0	44	43	44	ACTA	0	0	0	0	282459	0	0.00132102	0
TGAG	22	22	44													TTAG	26	17	43	TAGT	21	22	43				0	0	0	44	44	44	CTCA	0	0	0	0	282459	0	0.00059076	0
TGAT	15	10	25													TGAT	15	10	25	TGAT	13	10	23				0	0	0	25	23	25	ATCA	0	0	0	0	282459	0	0.000531079	0

## Sheet: 2x1-6tgg
…t…				...taa…				...tag…				…tga…				...tgg…				tgg						PAM	taa	tag	tga	…tgg…	tgg	…t…		target edited	low confidence data removed	ratio of target edited	un-target edited	total of target edit sequences	the proportion of edit sequences in the library	The proportion of sequencing reads in the original library	enrichment factor
seq_mode	+	-	sum	seq_mode	+	-	sum	seq_mode	+	-	sum	seq_mode	+	-	sum	seq_mode	+	-	sum		+	-	sum
CCTC	22192	19352	41544	CTGA	3	2	5	CTGA	1	0	1	CAGT	1	3	4	GGGA	15411	13124	28535	GGGA	15365	13088	28453			GAGG	3547	848	10973	26163	26009	41544		15368	15368	0.369921	13	15368	0.0490677	0.0113682	4.31622
CTCA	16763	16626	33389	TCTT	86	67	153	TCTT	16	6	22	CTGA	9	5	14	CCTC	13670	12493	26163	CCTC	13582	12427	26009			GGGC	4523	617	7060	5377	3224	17582		12200	12200	0.693891	5	27568	0.0389527	0.00798608	4.87758
AGCG	15776	13790	29566	CAAC	2	4	6	CTAG	1	0	1	TCTT	294	231	525	AGGG	12441	10915	23356	AGGG	12402	10875	23277			CGGC	4561	557	6638	5563	4890	17325		11756	11756	0.678557	6	39324	0.0375351	0.00617729	6.07631
GGGA	15455	13160	28615	CTAG	1	0	1	CAAC	2	3	5	AGTG	3	0	3	CTCA	11253	11341	22594	AGCG	11775	10454	22229			TGAG	2325	463	7999	22594	21724	33389		10787	10787	0.32307	8	50111	0.0344413	0.00786219	4.38062
CCTG	14566	13111	27677	GGAA	3	1	4	GGTG	5	0	5	CTAG	3	0	3	AGCG	11798	10494	22292	AAAC	11939	9989	21928			GGGT	2784	364	6185	3516	3503	12856		9333	9333	0.725965	7	59444	0.0297989	0.00626467	4.75665
GGCG	13243	12017	25260	GGTG	10	4	14	TAGG	3	0	3	GGAA	4	5	9	AAAC	11964	10025	21989	CTCA	10831	10893	21724			TGGC	3088	480	4975	3778	3566	12324		8543	8543	0.6932	3	67987	0.0272765	0.00694961	3.9249
AGGG	12471	10937	23408	TAAG	4	1	5	ATCG	30	27	57	GGTG	10	13	23	CCTG	11392	10476	21868	CCTG	11235	10335	21570			CGCC	1876	425	5337	17600	17556	25260		7638	7638	0.302375	22	75625	0.024387	0.00710019	3.43469
AAAC	12024	10068	22092	TAGG	6	3	9	GAAG	3	1	4	CAAC	11	12	23	CATA	10725	9155	19880	CATA	10694	9117	19811			CGCT	1533	401	5330	22292	22229	29566		7264	7264	0.245688	10	82889	0.0231928	0.00598969	3.87213
CACG	11237	9940	21177	ATCG	203	112	315	GCTT	110	91	201	TAAG	4	11	15	GGCG	8923	8677	17600	GGCG	8898	8658	17556			CGGT	2350	329	4547	2347	2339	9574		7226	7226	0.754752	1	90115	0.0230715	0.00610577	3.77864
CGCG	10559	9806	20365	CAAT	1	0	1	GTTG	6	11	17	TAGG	14	2	16	CGCG	8865	8341	17206	CGCG	8833	8315	17148			CGTG	1610	403	5077	14068	13598	21177		7090	7090	0.334797	19	97205	0.0226373	0.00974073	2.32398
CATA	10800	9233	20033	GAAG	2	4	6	CTCC	177	165	342	CAAG	2	3	5	CTGC	8582	7709	16291	CATT	8633	7492	16125			GAGC	1769	341	4844	3728	3662	10686		6954	6954	0.650758	4	104159	0.0222031	0.00746079	2.97597
GCCC	9579	8003	17582	GCTT	621	462	1083	CGAT	1	1	2	ATCG	569	469	1038	CATT	8658	7521	16179	CTGC	7716	7681	15397			GGGG	1946	384	4528	4252	4238	11114		6858	6858	0.61706	4	111017	0.0218966	0.0118635	1.8457
AACA	9373	8091	17464	GCGT	5	2	7	GCGG	4	3	7	GAAG	25	22	47	CGTA	8174	6970	15144	CGTA	8148	6952	15100			TGTT	1005	198	4800	11457	11270	17464		6003	6003	0.343736	4	117020	0.0191667	0.00922476	2.07774
GCCG	9393	7932	17325	GTTG	42	16	58	ATCA	75	59	134	GCTT	1320	1088	2408	TTGG	8054	6792	14846	TTGG	8038	6761	14799			CGGG	1604	322	3989	1636	1623	7559		5915	5915	0.782511	8	122935	0.0188857	0.00986664	1.9141
GCTA	9187	7542	16729	ACAA	5	0	5	GTTC	35	22	57	GTAA	2	0	2	CACG	7336	6732	14068	CACG	7118	6480	13598			CGTC	1673	355	3886	1417	1409	7336		5914	5914	0.806161	5	128849	0.0188825	0.00478475	3.94639
CATT	8887	7699	16586	CTCC	398	395	793	CTGC	3	6	9	GCGT	204	183	387	CCGC	7056	6520	13576	CCGC	7030	6500	13530			CAGG	1473	803	3521	21868	21570	27677		5797	5797	0.209452	12	134646	0.0185089	0.00538609	3.43644
CTGC	8612	7739	16351	GCGG	7	6	13	AACG	81	57	138	GTTG	133	89	222	GCTA	7101	5865	12966	GCTA	7081	5849	12930			GGAA	1254	288	4210	7937	7905	13690		5752	5752	0.420161	1	140398	0.0183653	0.00284778	6.44897
CGTA	8497	7208	15705	ATCA	134	112	246	TCGA	4	0	4	ACAA	73	54	127	TGTC	6593	5628	12221	TGTC	6578	5596	12174			GGTT	1140	307	4179	7147	7126	12779		5626	5626	0.440254	6	146024	0.017963	0.00525237	3.41997
CCGC	7977	7314	15291	GTTC	151	146	297	ATCT	11	5	16	CTCC	1120	891	2011	AACA	6089	5368	11457	AACA	5983	5287	11270			TGGT	1738	301	3422	2399	2391	7860		5461	5461	0.694784	0	151485	0.0174361	0.00640946	2.72037
TTGG	8151	6876	15027	CTGC	2	1	3	ACCA	159	142	301	CGAT	1	4	5	CTAA	6235	5058	11293	CTAA	6217	5029	11246			AGGC	1714	241	3219	2904	641	8081		5174	5174	0.640267	3	156659	0.0165198	0.00537349	3.07431
TACT	7821	6876	14697	AACG	303	240	543	AGTC	9	13	22	GCGG	73	61	134	AGGC	5436	5686	11122	AGGC	5421	5664	11085			AGTC	1303	223	3588	5292	5271	10408		5114	5114	0.491353	2	161773	0.0163282	0.00434483	3.75808
TTCC	7351	6339	13690	ATCT	22	27	49	GGTT	11	8	19	ATCA	453	395	848	GCAT	5759	5115	10874	GCAT	5732	5094	10826			CGAC	1546	220	3324	2089	2082	7182		5090	5090	0.708716	3	166863	0.0162516	0.00473388	3.43304
ACCC	7015	5841	12856	ACCA	1000	738	1738	CTTA	1	2	3	GTTC	439	381	820	TACT	5663	5031	10694	TACT	5649	5020	10669			TGAC	1266	234	3434	3940	3921	8877		4934	4934	0.555818	3	171797	0.0157535	0.0043889	3.5894
TGTC	6931	5885	12816	AGTC	35	34	69	CGGC	3	2	5	CTGC	21	22	43	CGGA	5417	5218	10635	CGGA	5405	5204	10609			GGAC	1078	224	3228	1105	266	5637		4530	4530	0.803619	2	176327	0.0144636	0.00618006	2.34037
AACC	6602	6177	12779	GGTT	51	46	97	CATA	3	7	10	AACG	858	647	1505	CGCA	5585	5049	10634	CGCA	5566	5028	10594			GAGT	970	187	3241	4222	4204	8622		4398	4398	0.51009	2	180725	0.0140421	0.00445915	3.14906
CACC	6651	6095	12746	TGGC	2	0	2	CTTT	118	104	222	TCGA	12	4	16	GTGG	5021	5226	10247	GTGG	5010	5196	10206			AGGA	1161	225	2730	3531	3518	7649		4116	4116	0.53811	2	184841	0.0131418	0.00271911	4.83312
CTTT	6687	5937	12624	CTTA	4	2	6	CCCC	195	189	384	ATCT	53	58	111	CTTT	5315	4778	10093	GGGT	5343	4693	10036			GATC	1097	232	2776	2297	2285	6405		4105	4105	0.640906	3	188946	0.0131066	0.00427936	3.06276
CGCA	6553	5869	12422	CGGC	5	4	9	TGCA	1	0	1	ACCA	1970	1452	3422	CACC	5159	4915	10074	CACC	5097	4901	9998			AGTA	543	490	2967	10694	10669	14697		4000	4000	0.272164	3	192946	0.0127714	0.00144618	8.83114
ACTG	6390	5961	12351	GGGC	4	3	7	ATGC	3	1	4	AGTC	135	100	235	GGGT	5361	4707	10068	CTTT	5220	4683	9903			TGTC	1067	210	2677	3346	3336	7301		3954	3954	0.54157	1	196900	0.0126245	0.00699317	1.80526
GCCA	6717	5607	12324	CATA	10	13	23	CGCT	28	32	60	GGTT	173	166	339	GCGG	4884	4921	9805	GCGG	4878	4908	9786			TAGC	818	254	2685	12966	12930	16729		3757	3757	0.22458	6	200657	0.0119955	0.00324087	3.70133
GCAT	6442	5660	12102	CTTT	190	141	331	TTCC	134	154	288	TGGC	2	0	2	CGAC	4963	4459	9422	CAAC	5025	4192	9217			AGGG	993	245	2509	4422	2988	8174		3747	3747	0.458405	5	204404	0.0119636	0.00889765	1.34458
CTAA	6262	5095	11357	CCCC	1015	931	1946	AAAA	209	151	360	CTTA	20	16	36	CGGC	4652	4602	9254	CGGG	4520	4596	9116			AAGC	1083	201	2408	4345	4335	8040		3692	3692	0.459204	3	208096	0.011788	0.00343602	3.43071
AGGC	5452	5697	11149	GGAC	7	6	13	CTCT	111	118	229	CGGC	19	15	34	CAAC	5044	4201	9245	CGTG	4730	4322	9052			AGGT	1133	202	2183	1307	1304	4825		3518	3518	0.729119	0	211614	0.0112324	0.00468553	2.39726
CACT	5887	5235	11122	ATGC	4	5	9	ACTT	51	46	97	GGGC	4	6	10	CGGG	4529	4611	9140	ACTG	4610	4403	9013			CGGA	990	196	2330	1469	1466	4986		3516	3516	0.705174	1	215130	0.0112261	0.00334487	3.3562
CCCC	5848	5266	11114	CGCT	113	81	194	GGTC	25	19	44	CATA	54	56	110	CGTG	4737	4335	9072	GCAA	4624	4312	8936			GGGA	962	214	2296	513	512	3986		3472	3472	0.871049	1	218602	0.0110856	0.00314946	3.51983
GCTC	5714	4972	10686	TTCC	705	549	1254	ATTC	5	2	7	CTTT	1063	914	1977	ACTG	4622	4418	9040	CGGC	4285	4233	8518			TGGG	1151	217	2077	2986	2974	6433		3445	3445	0.53552	2	222047	0.0109994	0.0079337	1.38641
CGGA	5430	5229	10659	AAAA	4	0	4	GGGT	1	2	3	CCCC	2423	2105	4528	GCAA	4637	4334	8971	CACT	4227	3819	8046			AGAG	838	229	2354	2726	2681	6149		3421	3421	0.556351	2	225468	0.0109227	0.0094859	1.15147
GACT	5665	4743	10408	CTCT	445	393	838	CCTA	49	48	97	GGAC	103	102	205	CACT	4238	3828	8066	TTCC	4169	3736	7905			CAGT	863	248	2193	9040	9013	12351		3304	3304	0.267509	7	228772	0.0105492	0.00237815	4.43588
CACA	5467	4871	10338	ACTT	210	184	394	AGTA	5	6	11	TGCA	1	2	3	TTCC	4181	3756	7937	ATAT	4234	3641	7875			GAGA	895	150	2180	5466	5446	8696		3225	3225	0.37086	5	231997	0.0102969	0.00331843	3.10296
GTGG	5032	5252	10284	GGTC	118	122	240	CGCG	111	86	197	ATGC	21	16	37	ATAT	4244	3659	7903	CACA	4108	3738	7846			CGCG	614	197	2343	17206	17148	20365		3154	3154	0.154874	5	235151	0.0100702	0.00924818	1.08889
GGGT	5387	4734	10121	GGGG	4	4	8	AGCT	64	51	115	CGCT	319	288	607	CACA	4116	3752	7868	ACGC	4006	3786	7792			GGAG	793	342	2011	4635	1194	7784		3146	3146	0.404162	3	238297	0.0100447	0.007385	1.36015
GCGG	4968	4992	9960	ATTC	14	4	18	GTCG	99	121	220	TTCC	2330	1880	4210	ACGC	4019	3807	7826	CAAA	4151	3604	7755			AGTG	542	167	2343	8066	8046	11122		3052	3052	0.274411	4	241349	0.00974457	0.00581795	1.67492
ACCG	5150	4424	9574	GGGT	5	1	6	GCCC	325	292	617	AAAA	8	12	20	CAAA	4162	3626	7788	CTGT	3860	3703	7563			GGTG	537	161	1974	10074	9998	12746		2672	2672	0.209634	0	244021	0.00853129	0.00776197	1.09911
CGAC	4983	4475	9458	CCTA	115	101	216	TCAG	1	0	1	CTCT	1286	1068	2354	CTGT	3865	3715	7580	CGAG	3940	3588	7528			TCGG	507	178	1941	5894	5860	8522		2626	2626	0.308144	2	246647	0.00838442	0.0103841	0.807427
TACA	5723	3730	9453	GTGT	2	3	5	TCCC	108	106	214	ACTT	667	554	1221	CGAG	3953	3597	7550	TACA	4490	2874	7364			AAAG	331	222	1977	10093	9903	12624		2530	2530	0.200412	1	249177	0.00807791	0.00240232	3.36254
CGGC	4682	4623	9305	AGTA	4	0	4	GAGT	1	0	1	GGTC	346	285	631	TACA	4501	2889	7390	GAGC	3404	3838	7242			TGTG	519	170	1776	7868	7846	10338		2465	2465	0.238441	5	251642	0.00787037	0.00972361	0.809408
CAAC	5065	4221	9286	CGCG	337	277	614	CCGC	66	61	127	GGGG	7	10	17	GAGC	3417	3845	7262	AACC	3526	3600	7126			GGCC	445	82	1730	1137	1131	3394		2257	2257	0.664997	0	253899	0.00720626	0.00716038	1.00641
CGGG	4543	4626	9169	AGCT	269	165	434	CCCT	127	118	245	ATTC	46	29	75	AATC	3822	3369	7191	AAAA	3856	3183	7039			AGCT	434	115	1638	2560	2547	4751		2187	2187	0.460324	4	256086	0.00698276	0.00420734	1.65966
CGTG	4768	4361	9129	GCCC	2575	1948	4523	GATA	6	2	8	GGGT	20	24	44	AACC	3536	3611	7147	ACAT	3776	3234	7010			CGTT	543	138	1505	1977	1937	4164		2186	2186	0.524976	1	258272	0.00697957	0.00644598	1.08278
GCAA	4677	4382	9059	GTCG	892	654	1546	CCAA	19	18	37	CCTA	505	407	912	AAAA	3866	3198	7064	CTGG	3308	3561	6869			TGTA	437	142	1475	7390	7364	9453		2054	2054	0.217286	9	260326	0.00655811	0.00257607	2.54578
GTCA	4768	4109	8877	TCAG	1	0	1	TTGG	2	7	9	AGTA	7	10	17	ACAT	3780	3243	7023	TGCG	3364	3496	6860			AGAC	565	114	1338	1164	1157	3182		2017	2017	0.633878	1	262343	0.00643997	0.00408722	1.57564
TCTC	4412	4284	8696	TCCC	567	395	962	CGGG	1	1	2	GTGT	12	6	18	TGCG	3379	3511	6890	AATC	3569	3097	6666			ACGG	392	95	1435	1960	1955	3884		1922	1922	0.494851	2	264265	0.00613665	0.00563992	1.08808
ACTC	4741	3881	8622	TTCA	12	14	26	AGGA	1	1	2	CGCG	1245	1098	2343	CTGG	3316	3572	6888	AAGG	3760	2719	6479			TGCG	407	108	1269	10634	10594	12422		1784	1784	0.143616	4	266049	0.00569604	0.00932398	0.610902
CCGA	4389	4133	8522	CCGC	144	130	274	GAGA	1	2	3	AGCT	924	714	1638	AAGG	3813	2769	6582	CAGA	3234	2884	6118			AAGT	394	97	1221	3089	3076	4802		1712	1712	0.356518	1	267761	0.00546616	0.00353171	1.54773
TGCG	4182	4232	8414	CCCT	558	435	993	AACC	158	149	307	GCCC	3794	3266	7060	CAGA	3242	2891	6133	CCGA	2955	2905	5860			GCGG	274	127	1310	13576	13530	15291		1711	1711	0.111896	4	269472	0.00546296	0.0123727	0.441533
CCCT	4362	3812	8174	GATA	28	20	48	ACTA	10	16	26	GTCG	1857	1467	3324	CCGA	2964	2930	5894	CGAA	3059	2703	5762			TGGA	307	43	1358	238	238	1949		1708	1708	0.876347	3	271180	0.00545338	0.00349923	1.55845
GCCT	4364	3717	8081	CCAA	69	48	117	CACA	86	84	170	TCAG	10	6	16	CGAA	3066	2710	5776	TTGT	2980	2727	5707			CGAG	387	103	1120	2785	2781	4396		1610	1610	0.366242	1	272790	0.00514049	0.00740716	0.693989
AATC	4312	3748	8060	TTGG	1	4	5	TAGC	1	2	3	TCCC	1261	1035	2296	TTGT	2985	2737	5722	AAGA	3003	2602	5605			CGCA	326	71	1124	6890	6860	8414		1521	1521	0.18077	3	274311	0.00485632	0.00302783	1.60389
GCTT	4447	3593	8040	CGGG	2	5	7	CGAC	1	2	3	TTCA	47	40	87	AAGA	3013	2614	5627	CATC	2947	2601	5548			TGCC	335	69	1017	1116	1055	2537		1421	1421	0.56011	0	275732	0.00453704	0.00746533	0.607748
ACGC	4095	3889	7984	AACC	629	511	1140	ACTG	138	110	248	GAGT	7	4	11	CATC	2955	2616	5571	CGCT	2880	2600	5480			CGAT	315	57	1038	2204	2197	3616		1410	1410	0.389934	2	277142	0.00450192	0.00412524	1.09131
ATAT	4267	3691	7958	ACTA	54	22	76	GCCA	266	214	480	AGTT	1	1	2	GCCG	2903	2660	5563	TCTC	2718	2728	5446			AGCC	335	90	979	1729	1716	3136		1404	1404	0.447704	3	278546	0.00448276	0.00421615	1.06324
ACCA	4415	3445	7860	CACA	271	248	519	AGCG	198	203	401	CCGC	709	601	1310	CGCT	2896	2611	5507	GTGA	2872	2569	5441			AAGG	244	93	970	2882	2873	4191		1307	1307	0.311859	2	279853	0.00417305	0.00414262	1.00735
CAAA	4171	3633	7804	TAGC	9	0	9	AATC	19	12	31	CCCT	1362	1147	2509	GTGA	2884	2583	5467	GAAC	2862	2519	5381			TGAT	246	134	848	1351	1346	2582		1228	1228	0.4756	3	281081	0.00392082	0.00529745	0.740134
CTCC	4168	3616	7784	CGAC	2	1	3	CTGT	3	2	5	GATA	49	24	73	TCTC	2725	2741	5466	GACT	2842	2429	5271			TAGG	216	97	912	2074	2064	3303		1225	1225	0.370875	4	282306	0.00391124	0.0049789	0.785563
CTGT	3923	3773	7696	ACTG	456	407	863	TGTG	2	4	6	CCAA	336	288	624	GAAC	2869	2524	5393	ATGC	2816	2450	5266			ATGC	203	77	941	10874	10826	12102		1221	1221	0.100892	7	283527	0.00389847	0.00235196	1.65754
TCCT	4008	3641	7649	GCCA	1719	1369	3088	ATCC	29	12	41	TTGG	93	73	166	GCCC	2881	2496	5377	GGTT	2801	2386	5187			GAAC	297	57	820	1273	1270	2447		1174	1174	0.479771	0	284701	0.0037484	0.0027327	1.37168
CGAG	3971	3615	7586	AGCG	830	703	1533	AGGC	1	1	2	CGGG	9	9	18	GGTA	2786	2556	5342	AGTA	2801	2345	5146			GGCG	202	194	756	3598	3589	4750		1152	1152	0.242526	0	285853	0.00367816	0.00769775	0.477823
CCCG	4078	3481	7559	AATC	75	62	137	GGTA	4	9	13	AGGA	9	3	12	GACT	2848	2444	5292	GGTA	2677	2461	5138			CCGG	129	46	920	4893	4865	5990		1095	1095	0.182805	2	286948	0.00349617	0.00872995	0.40048
AAAA	4091	3364	7455	GAAA	1	0	1	ACCG	181	148	329	GAGA	11	2	13	ATGC	2821	2464	5285	CTTG	2578	2503	5081			TGCT	201	59	781	3272	3256	4316		1041	1041	0.241196	3	287989	0.00332375	0.00635432	0.52307
GAGC	3493	3926	7419	CTGT	8	6	14	ACGC	3	16	19	AACC	2276	1903	4179	AGTA	2833	2380	5213	GCGC	2532	2432	4964			GGTC	361	48	617	53	52	1079		1026	1026	0.95088	0	289015	0.00327586	0.00397743	0.823613
ACAT	4003	3413	7416	TGTG	4	4	8	CGGT	1	0	1	ACTA	124	104	228	GGTT	2811	2394	5205	GCCG	2561	2329	4890			CAGC	252	61	712	716	715	1741		1025	1025	0.588742	0	290040	0.00327267	0.00293894	1.11355
GACG	4141	3195	7336	ATCC	147	116	263	GCTC	169	172	341	CACA	990	786	1776	GCGC	2629	2526	5155	CCGG	2430	2435	4865			CGTA	206	25	694	1104	1097	2030		925	925	0.455665	1	290965	0.00295338	0.00222454	1.32764
GACA	4040	3261	7301	GGTA	25	24	49	TACG	12	13	25	TAGC	3	2	5	CTTG	2591	2511	5102	CCAC	2185	2252	4437			GACC	240	44	631	2189	2177	3106		915	915	0.294591	2	291880	0.00292146	0.00463391	0.630451
GTCG	3926	3256	7182	ACCG	1267	1083	2350	CATG	1	3	4	CGAC	12	11	23	CCGG	2445	2448	4893	GCTT	2393	1942	4335			GATG	154	56	702	5571	5548	6489		912	912	0.140546	6	292792	0.00291188	0.0051184	0.568903
CTGG	3321	3584	6905	ACGC	13	6	19	GACA	114	96	210	ACTG	1169	1024	2193	CTCC	2470	2165	4635	CCCC	2206	2032	4238			GGAT	263	41	595	1226	1223	2126		899	899	0.42286	1	293691	0.00287037	0.00394117	0.728305
AAGG	3830	2788	6618	GTGG	1	7	8	CAGC	1	0	1	GCCA	2730	2245	4975	CCAC	2193	2261	4454	ACTC	2339	1865	4204			GATT	137	31	698	7191	6666	8060		866	866	0.107444	3	294557	0.00276501	0.00254712	1.08554
CATC	3489	3000	6489	TGGG	1	1	2	GGGA	4	9	13	AGCG	2946	2384	5330	CCCT	2310	2112	4422	CCAG	2153	2030	4183			AGCG	194	60	607	5507	5480	6371		861	861	0.135144	3	295418	0.00274904	0.00868411	0.31656
CCCA	3488	2945	6433	TCGG	2	0	2	TCAT	4	0	4	AATC	396	302	698	GCTT	2395	1950	4345	CGTC	2037	2115	4152			AATC	118	39	673	2801	2790	3635		830	830	0.228336	4	296248	0.00265006	0.00155874	1.70013
GATC	3480	2925	6405	AGAC	2	3	5	CACT	93	74	167	TCAC	3	2	5	CCCC	2213	2039	4252	AAGT	2127	1974	4101			GGCT	109	46	663	1450	1444	2268		818	818	0.36067	0	297066	0.00261175	0.00548354	0.476289
CGCT	3359	3012	6371	CGGT	2	1	3	TTTC	10	9	19	GAAA	130	87	217	ACTC	2347	1875	4222	ATAG	2042	1881	3923			TTGG	117	37	624	1563	1551	2341		778	778	0.332337	0	297844	0.00248404	0.00456089	0.544639
CAGA	3260	2899	6159	GCTC	975	794	1769	TACT	260	230	490	CTGT	44	50	94	CCAG	2160	2033	4193	GTCA	2099	1822	3921			AAGA	153	22	525	1120	1114	1822		700	700	0.384193	2	298544	0.00223499	0.00167986	1.33046
CTCT	3262	2887	6149	TACG	105	101	206	CACC	90	71	161	TGTG	8	11	19	CGTC	2050	2117	4167	ACGT	2117	1769	3886			GACA	149	33	408	12221	12174	12816		590	590	0.0460362	5	299134	0.00188378	0.0013724	1.37262
AAGA	3252	2810	6062	CATG	6	0	6	GACT	112	111	223	ATCC	348	247	595	AAGT	2132	1980	4112	CGGT	1965	1829	3794			TACG	21	9	522	15144	15100	15705		552	552	0.035148	9	299686	0.00176245	0.00482101	0.365577
CCGG	3050	2940	5990	GACA	580	487	1067	TTGC	1	0	1	AGGC	13	5	18	ACGT	2180	1816	3996	GCAG	1852	1877	3729			GGTA	206	12	329	77	75	624		547	547	0.876603	0	300233	0.00174649	0.00196089	0.890661
CGAA	3074	2718	5792	GTTA	2	0	2	GCAC	1	0	1	GGTA	60	52	112	GTCA	2107	1833	3940	GCTC	1896	1766	3662			AGAA	112	30	314	1136	1135	1594		456	456	0.286073	2	300689	0.00145594	0.00193596	0.75205
TTGT	3001	2755	5756	GGGA	7	4	11	ATAT	5	5	10	ACCG	2504	2043	4547	ATAG	2046	1893	3939	CGAC	2001	1629	3630			AACC	97	19	339	5205	5187	5662		455	455	0.0803603	2	301144	0.00145275	0.00232703	0.624292
GGTT	3046	2616	5662	TCAT	10	10	20	GCAT	41	36	77	ACGC	59	57	116	CGGT	1971	1831	3802	GGGC	1912	1709	3621			TCTT	6	0	427	5627	5605	6062		433	433	0.0714286	2	301577	0.0013825	0.00662728	0.208608
GTCC	3074	2563	5637	CACT	313	229	542	CCGA	99	79	178	GTGG	6	12	18	GCCA	2002	1776	3778	CGCC	1885	1704	3589			AATG	79	23	300	16179	16125	16586		402	402	0.0242373	5	301979	0.00128352	0.00288404	0.445043
GAAC	2987	2633	5620	TTTC	27	38	65	ACGT	5	14	19	TGGG	4	5	9	AGGA	1967	1789	3756	TCGA	1979	1591	3570			ACGC	7	0	387	1119	1115	1516		394	394	0.259894	3	302373	0.00125798	0.00595443	0.211268
GGTA	2877	2642	5519	TACT	311	232	543	ACCC	206	158	364	TCGG	7	8	15	GCAG	1853	1883	3736	GCCA	1886	1680	3566			ATGT	50	24	318	7023	7010	7416		392	392	0.0528587	1	302765	0.0012516	0.00256298	0.488336
GCGC	2807	2696	5503	TGTT	1	1	2	CATC	30	26	56	AGAC	143	116	259	GCTC	1933	1795	3728	TCCT	1787	1731	3518			TTTT	4	360	20	7064	7039	7455		384	384	0.0515091	7	303149	0.00122605	0.00762196	0.160858
GTGA	2895	2589	5484	CACC	301	236	537	CCAT	1	0	1	CGGT	5	10	15	GGGC	1914	1712	3626	GAGA	1819	1685	3504			CTGG	79	17	266	4193	4183	4555		362	362	0.0794731	0	303511	0.00115581	0.00329501	0.350776
ATGC	2853	2490	5343	GACT	723	580	1303	CCCG	172	150	322	GCTC	2635	2209	4844	CGCC	1889	1709	3598	ACCC	1828	1675	3503			GCGC	76	23	246	5155	4964	5503		345	345	0.0626931	3	303856	0.00110153	0.00781686	0.140917
AGTA	2849	2396	5245	ATAT	3	8	11	TGCT	1	0	1	TACG	377	317	694	TCGA	1988	1594	3582	TTTC	1798	1700	3498			CAGA	77	18	238	895	894	1228		333	333	0.271173	0	304189	0.00106322	0.00181433	0.586011
CTTG	2644	2560	5204	TGGT	1	0	1	GCCG	305	252	557	GTTT	14	7	21	TCCT	1790	1741	3531	TATT	1883	1583	3466			TAGT	76	26	228	2119	2112	2450		330	330	0.134694	1	304519	0.00105364	0.0028707	0.367033
TCCG	2742	2244	4986	GCAT	108	95	203	AAGC	4	0	4	CATG	16	8	24	GAGA	1822	1695	3517	AGTC	1767	1675	3442			GACT	69	22	235	3460	3442	3787		326	326	0.086084	1	304845	0.00104087	0.00342973	0.303484
ACCT	2710	2115	4825	CCGA	267	240	507	AGGG	1	4	5	GACA	1535	1142	2677	ACCC	1838	1678	3516	GACA	1807	1529	3336			CAAT	74	11	236	2215	2210	2538		321	321	0.126478	2	305166	0.0010249	0.00214144	0.478605
ACTT	2677	2125	4802	ACGT	66	48	114	CGAG	1	4	5	GTTA	10	5	15	TTTC	1809	1705	3514	AGCA	1732	1524	3256			ACGT	114	19	184	3996	3886	4317		317	317	0.0734306	4	305483	0.00101213	0.0059499	0.170109
CCAC	2360	2407	4767	ACCC	1610	1174	2784	TCTG	9	9	18	CAGC	3	1	4	TATT	1886	1593	3479	GCCC	1733	1491	3224			GTGG	80	16	213	4454	4437	4767		309	309	0.0648206	4	305792	0.00098659	0.00524205	0.188207
AGCT	2671	2080	4751	CATC	83	71	154	GCAG	9	4	13	GGGA	23	20	43	AGTC	1774	1686	3460	GAAG	1764	1441	3205			CAAC	58	17	222	760	754	1057		297	297	0.280984	0	306089	0.000948276	0.00211072	0.449267
CGCC	2510	2240	4750	CCAT	7	3	10	CTAA	1	6	7	TCAT	20	14	34	GACA	1810	1536	3346	CTTA	1690	1423	3113			GAAA	65	19	204	3514	3498	3806		288	288	0.07567	4	306377	0.00091954	0.00152953	0.601192
CCAG	2321	2234	4555	TGCC	6	4	10	GGCC	34	48	82	CACT	1241	1102	2343	AGCA	1740	1532	3272	AGGT	2487	614	3101			CATC	64	39	175	742	736	1020		278	278	0.272549	0	306655	0.000887612	0.00125757	0.705816
CTCG	2423	1973	4396	CCCG	868	736	1604	CGTA	1	8	9	TGTA	3	2	5	GAAG	1765	1447	3212	CTAC	1564	1527	3091			GTCT	5	0	259	2518	2099	2787		264	264	0.0947255	5	306919	0.000842912	0.00265817	0.317103
CGTC	2171	2220	4391	TGCT	4	1	5	TGTC	19	14	33	TTTC	112	92	204	AAAT	1732	1420	3152	ACTT	1737	1339	3076			GACG	38	13	173	4167	4152	4391		224	224	0.0510134	0	307143	0.000715198	0.00546239	0.130931
ACGT	2354	1963	4317	GCCG	2414	2147	4561	CTAT	1	0	1	TACT	1585	1382	2967	CTTA	1693	1428	3121	AAAT	1677	1356	3033			GTTC	45	9	168	5393	5381	5620		222	222	0.0395018	5	307365	0.000708812	0.00237236	0.29878
AGCA	2307	2009	4316	AAGC	3	0	3	TATA	1	0	1	TGTT	8	8	16	AGGT	2490	621	3111	CCCT	881	2107	2988			GTCC	13	0	205	2683	2663	2901		218	218	0.0751465	0	307583	0.000696041	0.00308802	0.225401
CCTT	2271	1920	4191	CGAG	4	1	5	AAAT	7	0	7	CACC	1101	873	1974	CTAC	1570	1536	3106	CCCA	1562	1412	2974			TTTC	1	0	217	2586	2572	2806		218	218	0.0776907	2	307801	0.000696041	0.00309708	0.224741
AACG	2322	1842	4164	AGGG	6	6	12	GGCA	46	23	69	GACT	1981	1607	3588	ACTT	1748	1341	3089	GGGG	1520	1356	2876			CCAA	5	9	166	14846	14799	15027		180	180	0.0119784	1	307981	0.000574713	0.00125883	0.456546
AAGT	2137	1988	4125	TCTG	40	37	77	AACA	102	96	198	GCAC	9	11	20	CCCA	1564	1422	2986	CCTT	1548	1325	2873			AGAT	49	16	111	635	134	811		176	176	0.217016	0	308157	0.000561941	0.00359744	0.156206
TCCC	2219	1767	3986	GCAG	30	30	60	GAGC	4	7	11	ATAT	13	19	32	GCCT	1520	1384	2904	GATT	1433	1357	2790			TACC	49	13	112	5342	5138	5519		174	174	0.0315275	3	308331	0.000555556	0.00217468	0.255465
ATAG	2061	1912	3973	CTAA	5	6	11	CATT	11	12	23	TGGT	1	5	6	GGGG	1525	1360	2885	CTCG	1532	1249	2781			CTGC	60	13	97	3736	3729	3907		170	170	0.0435116	1	308501	0.000542784	0.00259622	0.209067
GCAG	1943	1964	3907	GGCC	261	184	445	CGTG	1	7	8	GCAT	530	411	941	CCTT	1550	1332	2882	CGAA	41	2703	2744			AGTT	35	8	112	121	120	276		155	155	0.561594	0	308656	0.000494891	0.00286239	0.172895
CCGT	2095	1789	3884	TATG	1	2	3	ATAC	4	4	8	CCGA	1057	884	1941	GATT	1435	1366	2801	AGGA	1416	1327	2743			CCGC	13	7	134	9805	9786	9960		154	154	0.0154618	1	308810	0.000491699	0.00640418	0.0767778
CGGT	1979	1845	3824	TTTA	2	1	3	GAAC	6	3	9	ACGT	102	82	184	CTCG	1533	1252	2785	CTCT	1399	1282	2681			GCGT	19	19	116	7826	7792	7984		154	154	0.0192886	4	308964	0.000491699	0.00973217	0.050523
TTTC	1960	1846	3806	TGTC	78	71	149	CCAC	6	10	16	ACCC	3356	2829	6185	CTCT	1418	1308	2726	GGAC	1416	1247	2663			GCTC	28	11	115	7262	7242	7419		154	154	0.0207575	3	309118	0.000491699	0.00405927	0.12113
AGTC	1954	1833	3787	CGTA	16	5	21	TCCG	93	103	196	CATC	419	283	702	GGAC	1420	1263	2683	TAAG	1367	1240	2607			TATG	23	10	110	19880	19811	20033		143	143	0.00713822	10	309261	0.000456577	0.00294398	0.155089
AGGA	1978	1798	3776	TATA	2	2	4	CTTG	4	7	11	CCAT	14	11	25	TAAG	1371	1246	2617	GAAA	1390	1182	2572			AATA	18	11	111	3479	3466	3620		140	140	0.038674	1	309401	0.000446999	0.00169371	0.263917
GGGC	1922	1722	3644	AAAT	12	4	16	TACA	79	63	142	ATGA	2	0	2	GAAA	1394	1192	2586	AGCT	1402	1145	2547			GAAG	28	7	100	1228	1224	1363		135	135	0.0990462	0	309536	0.000431034	0.00440602	0.0978286
GATT	1881	1754	3635	GGCA	177	158	335	CCTT	51	42	93	CCCG	2182	1807	3989	AGCT	1410	1150	2560	ACGA	1400	1122	2522			TTGT	5	0	127	871	863	1005		132	132	0.131343	2	309668	0.000421456	0.00550016	0.0766262
TATT	1955	1665	3620	AACA	543	462	1005	GCGC	12	11	23	TGCC	28	21	49	ACGA	1403	1126	2529	TCGC	1287	1187	2474			TATC	48	8	73	1613	1482	1742		129	129	0.0740528	0	309797	0.000411877	0.00230537	0.17866
ATCG	1999	1617	3616	GAGC	15	13	28	GATC	139	93	232	TGCT	1	3	4	AGAC	1278	1240	2518	CAGG	1234	1181	2415			ACAG	14	5	94	7580	7563	7696		113	113	0.014683	3	309910	0.000360792	0.00356319	0.101255
TCGA	2006	1600	3606	CATT	43	36	79	CTGG	1	3	4	GCCG	3768	2870	6638	TCGC	1292	1189	2481	GCGA	1271	1126	2397			TGAA	26	0	87	130	130	246		113	113	0.45935	3	310023	0.000360792	0.00264029	0.136649
GAGA	1835	1700	3535	ATTT	2	2	4	TTCT	18	12	30	AAGC	6	2	8	CAGG	1236	1186	2422	ACCA	1281	1110	2391			CGAA	32	11	62	34	34	139		105	105	0.755396	0	310128	0.000335249	0.00168817	0.198587
GGCC	1778	1616	3394	CGTG	4	3	7	CGTC	6	7	13	CGAG	10	12	22	GCGA	1274	1128	2402	TGGG	1311	1032	2343			CAAG	17	11	74	5102	5081	5204		102	102	0.0196003	0	310230	0.00032567	0.00312176	0.104323
CCTA	1771	1532	3303	AATG	2	0	2	TATT	2	9	11	AGGG	19	9	28	ACCA	1286	1113	2399	ACCG	1193	1146	2339			GAAT	18	7	75	181	180	281		100	100	0.355872	0	310330	0.000319285	0.00270047	0.118233
GAAG	1796	1475	3271	ATAC	3	5	8	CCCA	123	94	217	TCTG	142	96	238	TGGG	1315	1034	2349	GATC	1195	1090	2285			GTTT	21	18	55	21989	21928	22092		94	94	0.00425493	9	310424	0.000300128	0.00332069	0.090381
AAAT	1765	1434	3199	GAAC	25	20	45	AATA	1	0	1	TTAT	1	1	2	ACCG	1197	1150	2347	ATTG	1134	1076	2210			GTAC	14	6	69	1068	1067	1157		89	89	0.0769231	0	310513	0.000284163	0.00160583	0.176958
GTCT	1665	1517	3182	CCAC	45	35	80	CAGA	1	1	2	TAGA	3	3	6	GATC	1204	1093	2297	ATCG	1193	1004	2197			CTGT	19	3	63	1768	1756	1856		85	85	0.0457974	3	310598	0.000271392	0.00307165	0.0883539
CTTA	1719	1448	3167	TCGT	2	0	2	TCTC	79	71	150	GCAG	50	47	97	ATTG	1137	1078	2215	GGTC	942	1235	2177			TTGC	21	4	57	8971	8936	9059		82	82	0.00905177	6	310680	0.000261814	0.00348236	0.0751828
GGCT	1712	1424	3136	TCCG	549	441	990	CTCG	53	50	103	CTAA	17	24	41	ATCG	1195	1009	2204	GGAA	1166	996	2162			CCGT	0	0	76	1703	1696	1780		76	76	0.0426966	1	310756	0.000242656	0.00656509	0.0369617
AGGT	2505	629	3134	TACA	252	185	437	TCCT	114	111	225	GGCC	913	817	1730	AATA	1165	1026	2191	GTGC	1151	994	2145			GATA	14	8	53	124	123	199		75	75	0.376884	0	310831	0.000239464	0.00362514	0.0660564
CTAC	1589	1544	3133	CTTG	11	6	17	AACT	6	2	8	TTTA	4	4	8	GGTC	949	1240	2189	ACTA	1115	997	2112			TCGT	10	3	58	2529	2522	2601		71	71	0.0272972	1	310902	0.000226692	0.00764764	0.0296421
GGTC	1440	1666	3106	CCTT	149	95	244	GACG	207	148	355	TATG	10	4	14	GGAA	1167	999	2166	AGAC	1067	1032	2099			TCCC	11	13	43	28535	28453	28615		67	67	0.00234143	13	310969	0.000213921	0.00769851	0.0277873
GGGG	1537	1375	2912	GCGC	42	34	76	ACTC	106	81	187	CGTA	302	220	522	GTGC	1153	997	2150	GTCG	1074	1008	2082			GTAT	8	8	44	2084	2078	2147		60	60	0.027946	3	311029	0.000191571	0.00282839	0.0677313
GGAC	1530	1371	2901	GATC	616	481	1097	AAGG	1	4	5	TGTC	237	171	408	ACTA	1121	998	2119	ATAC	1093	985	2078			TTAG	11	7	41	11293	11246	11357		59	59	0.00519503	5	311088	0.000188378	0.00274983	0.0685054
GAAA	1526	1280	2806	TTCT	57	55	112	ACGA	3	0	3	CTAT	1	2	3	GTCG	1078	1011	2089	CCTA	1095	969	2064			GGCA	10	0	49	69	69	130		59	59	0.453846	2	311147	0.000188378	0.00322828	0.0583525
AGAC	1424	1363	2787	TATT	12	6	18	ACCT	116	86	202	TATA	2	1	3	ATAC	1097	987	2084	CCGT	1038	917	1955			ATGA	20	4	34	265	265	323		58	58	0.179567	0	311205	0.000185185	0.000846856	0.218674
TAAG	1379	1261	2640	CGTC	21	17	38	CGCA	62	46	108	AAAT	14	10	24	CCTA	1100	974	2074	AATA	1038	910	1948			CTTC	6	4	47	3212	3205	3271		57	57	0.0174259	2	311262	0.000181992	0.00126991	0.143312
ACGA	1447	1154	2601	CCCA	650	501	1151	GTAC	1	5	6	GGCA	570	447	1017	AACG	1080	897	1977	AACG	1043	894	1937			TATT	0	1	56	2191	1948	2250		57	57	0.0253333	2	311319	0.000181992	0.00279389	0.0651393
ATCA	1423	1159	2582	CAGA	11	0	11	GTCC	128	96	224	AACA	2636	2164	4800	CCGT	1040	920	1960	TGTG	966	846	1812			GCAG	3	9	43	16291	15397	16351		55	55	0.00336371	5	311374	0.000175607	0.00545408	0.0321973
ATTG	1328	1210	2538	TCTC	468	427	895	GATT	19	20	39	GAGC	56	59	115	TGTG	970	848	1818	ACAG	938	818	1756			ACCC	6	3	44	10068	10036	10121		53	53	0.00523664	0	311427	0.000169221	0.00436623	0.0387567
GGCA	1357	1180	2537	CTCG	226	161	387	CGTT	2	1	3	CATT	171	129	300	ACAG	939	829	1768	TAGC	935	801	1736			ATAT	11	10	32	7903	7875	7958		53	53	0.00665996	2	311480	0.000169221	0.00138196	0.12245
TCGC	1314	1195	2509	ACAC	1	3	4	GTCA	139	95	234	ATTT	4	2	6	TAGC	940	805	1745	GGCT	940	776	1716			CACG	7	8	36	9072	9052	9129		51	51	0.00558659	6	311531	0.000162835	0.00391876	0.0415528
CAGG	1267	1207	2474	AGAA	1	0	1	CACG	210	193	403	CGTG	23	13	36	GGCT	948	781	1729	ACGG	858	838	1696			GCAT	9	4	37	5285	5266	5343		50	50	0.00935804	8	311581	0.000159642	0.0025801	0.0618744
GCGA	1300	1155	2455	TCCT	621	540	1161	AAAC	8	10	18	ATAC	14	30	44	ACGG	859	844	1703	CCCG	842	781	1623			TCGC	12	0	38	2402	2397	2455		50	50	0.0203666	3	311631	0.000159642	0.00626215	0.0254932
ACTA	1310	1140	2450	AACT	18	17	35	GCCT	109	132	241	AATG	9	10	19	CCCG	849	787	1636	GAAT	871	691	1562			GCCG	9	5	34	9254	8518	9305		48	0	0	3	311679	0.000153257	0.00906159	0.0169128
GTTC	1274	1173	2447	GACG	994	679	1673	AGCC	26	20	46	GAAC	85	83	168	GATA	887	726	1613	AGAA	842	710	1552			ATTT	16	7	24	3152	3033	3199		47	0	0	0	311726	0.000150064	0.00158946	0.0944118
TGGG	1320	1043	2363	ACTC	536	434	970	CGGA	1	0	1	AAGT	3	4	7	AGAA	848	718	1566	CCAA	873	678	1551			CCTG	3	0	43	2422	2415	2474		46	0	0	6	311772	0.000146871	0.00679399	0.0216178
CCAA	1305	1036	2341	AAGG	4	3	7	GGCT	46	44	90	CCAC	114	99	213	GAAT	872	694	1566	TGGC	813	676	1489			CCCT	12	5	28	23356	23277	23408		45	0	0	7	311817	0.000143678	0.00566082	0.0253812
AGCC	1191	1077	2268	ACGA	6	4	10	GTGC	3	2	5	TCGT	3	1	4	CCAA	881	682	1563	TGGA	817	671	1488			TAAG	6	3	36	3121	3113	3167		45	0	0	1	311862	0.000143678	0.00289235	0.0496752
AATA	1203	1047	2250	TCTA	2	3	5	CTAC	3	0	3	TCCG	1314	1016	2330	TGGC	815	677	1492	GATA	817	665	1482			GCAC	3	5	37	2150	2145	2196		45	0	0	1	311907	0.000143678	0.00431108	0.0333276
GTGC	1188	1008	2196	ACCT	651	482	1133	TGCG	41	30	71	TACA	884	591	1475	TGGA	818	672	1490	CGAT	731	741	1472			CACC	14	5	23	49	48	91		42	0	0	0	311949	0.0001341	0.00278558	0.0481406
GGAA	1175	1006	2181	CGCA	227	180	407	CTCA	237	226	463	CTTG	38	36	74	CGAT	736	743	1479	CAGC	791	677	1468			ATGG	10	1	25	18	18	54		36	0	0	0	311985	0.000114943	0.00288329	0.0398651
ATAC	1119	1028	2147	GTAC	11	3	14	CCAG	9	8	17	CCTT	519	451	970	CAGC	793	679	1472	TCCG	783	683	1466			GTTG	6	5	23	9245	9217	9286		34	0	0	7	312019	0.000108557	0.00453067	0.0239605
ATCC	1216	910	2126	TTGA	1	0	1	CTTC	4	3	7	GCGC	122	124	246	TCCG	785	684	1469	AGCC	748	696	1444			CATG	6	4	24	252	249	286		34	0	0	0	312053	0.000108557	0.00316507	0.0342984
TACG	1102	928	2030	ATAG	1	1	2	GCTG	35	26	61	GATC	1520	1256	2776	AGCC	752	698	1450	GACG	773	636	1409			ACAA	4	0	29	5722	5707	5756		33	0	0	1	312086	0.000105364	0.0018861	0.0558634
TCCA	1048	901	1949	GTCC	599	479	1078	TATC	5	3	8	CTGG	4	7	11	GACG	781	636	1417	ATGG	718	688	1406			CACA	8	6	19	1818	1812	1852		33	0	0	1	312119	0.000105364	0.000989384	0.106495
ACAG	988	868	1856	GATT	69	49	118	GACC	29	19	48	TTCT	163	151	314	ATGG	719	690	1409	TCGG	681	702	1383			CTCG	5	5	22	7550	7528	7586		32	0	0	4	312151	0.000102171	0.0019206	0.0531976
TGTG	984	868	1852	AGGT	1	1	2	GGCG	223	202	425	CGTC	94	79	173	TCGG	684	703	1387	ATTA	736	610	1346			TACT	4	11	17	5213	5146	5245		32	0	0	0	312183	0.000102171	0.00232753	0.0438968
TCTT	990	832	1822	CGTT	1	1	2	GATG	23	16	39	ACGG	46	30	76	ATCA	760	591	1351	ATCA	757	589	1346			CCTT	7	5	19	6582	6479	6618		31	0	0	5	312214	9.89783e-05	0.00485727	0.0203773
ACGG	906	874	1780	AAGA	5	1	6	AGCA	27	32	59	TATT	55	56	111	ATTA	738	612	1350	ACCT	719	585	1304			GTCG	3	3	23	9422	3630	9458		29	0	0	7	312243	9.25926e-05	0.00576759	0.016054
TAGC	953	810	1763	AAAC	7	14	21	GTGA	3	2	5	CCCA	1149	928	2077	ACCT	722	585	1307	TAAT	651	648	1299			CCTA	9	3	16	101	98	129		28	0	0	0	312271	8.93997e-05	0.00105964	0.084368
GATA	970	772	1742	GTCA	685	581	1266	ATTA	1	3	4	CAGA	6	6	12	TAAT	652	651	1303	GTTC	646	624	1270			CCCG	7	2	18	9140	9116	9169		27	0	0	2	312298	8.62069e-05	0.00793018	0.0108707
GCTG	964	777	1741	CACG	834	776	1610	ATTG	6	5	11	TCTC	1137	1043	2180	GTTC	649	624	1273	CTTC	656	568	1224			CCAC	8	0	18	10247	10206	10284		26	0	0	11	312324	8.3014e-05	0.00324464	0.0255849
TTCT	856	738	1594	TTTG	2	0	2	ACAG	3	0	3	CTCG	610	510	1120	CTTC	658	570	1228	ATCC	689	534	1223			CTAT	2	0	24	3939	3923	3973		26	0	0	8	312350	8.3014e-05	0.00141747	0.0585649
GAAT	885	704	1589	GCCT	946	768	1714	CCTC	445	403	848	AATA	36	20	56	ATCC	691	535	1226	CTCC	644	550	1194			TCTG	11	2	12	6133	6118	6159		25	0	0	1	312375	7.98212e-05	0.00522971	0.015263
AGAA	853	724	1577	AGCC	57	52	109	CCGG	25	21	46	AGAA	4	4	8	AGAG	650	547	1197	AGAG	647	544	1191			CCCC	8	0	17	2885	2876	2912		25	0	0	2	312400	7.98212e-05	0.0064359	0.0124025
GCGT	808	708	1516	CGGA	3	3	6	GCAA	1	3	4	ACAC	8	1	9	GTCT	569	595	1164	GTCT	566	591	1157			GCGA	6	0	18	2481	2474	2509		24	0	0	4	312424	7.66284e-05	0.00447653	0.0171178
TGGC	819	678	1497	GGCT	172	163	335	CCGT	49	46	95	TCCT	1482	1248	2730	GGCC	570	567	1137	TTCT	618	517	1135			ATTC	9	2	12	1566	1562	1589		23	0	0	0	312447	7.34355e-05	0.00142779	0.0514328
TGGA	821	673	1494	GTGC	3	0	3	TCCA	22	21	43	AACT	60	52	112	TTCT	618	518	1136	GGCC	567	564	1131			AACG	2	3	18	919	916	944		23	0	0	2	312470	7.34355e-05	0.00357553	0.0205384
CGAT	738	748	1486	GCGA	7	5	12	CGCC	82	112	194	GACG	2155	1731	3886	TCTT	594	526	1120	GCGT	597	518	1115			ACAC	5	0	18	240	150	266		23	0	0	3	312493	7.34355e-05	0.00300945	0.0244016
CAGC	798	681	1479	GGAG	1	0	1	ACAT	15	9	24	ACTC	1752	1489	3241	GCGT	599	520	1119	TCTT	588	526	1114			ACCT	2	0	20	3111	3101	3134		22	0	0	1	312515	7.02427e-05	0.00290897	0.0241469
ATGG	722	691	1413	TGCG	168	158	326	GAAT	1	1	2	AAGG	8	11	19	GGCA	564	552	1116	TACG	605	492	1097			CATT	2	0	19	1010	1007	1032		21	0	0	1	312536	6.70498e-05	0.00169875	0.0394701
TCGG	694	711	1405	CTCA	1236	1089	2325	TTCG	6	5	11	ACGA	34	24	58	GTCC	580	525	1105	GTAC	591	476	1067			GTGC	0	1	20	35	33	56		21	0	0	0	312557	6.70498e-05	0.00374979	0.017881
ATTA	749	618	1367	ATGG	1	0	1	CCTG	417	386	803	TCTA	10	3	13	TACG	607	497	1104	GGCA	503	552	1055			AAAC	0	0	21	12	12	34		21	0	0	1	312578	6.70498e-05	0.0024411	0.027467
CTTC	737	626	1363	CCAG	34	45	79	GTCT	53	61	114	ACCT	1221	962	2183	GTAC	592	476	1068	AATG	589	418	1007			GCCT	0	2	18	11122	11085	11149		20	0	0	7	312598	6.3857e-05	0.00598012	0.0106782
TAAT	654	656	1310	CTTC	20	8	28	GCTA	139	115	254	CGCA	676	593	1269	AATG	590	420	1010	TTAT	543	449	992			TCGA	0	4	16	3582	3570	3606		20	0	0	4	312618	6.3857e-05	0.00327461	0.0195006
TCTG	696	532	1228	GCTG	136	116	252	TACC	6	6	12	GTAC	43	26	69	TTAT	543	451	994	AGAT	507	475	982			CTTA	5	0	15	2617	2607	2640		20	0	0	3	312638	6.3857e-05	0.000870275	0.0733756
AGAG	655	549	1204	TATC	11	3	14					TTGA	3	0	3	AGAT	509	477	986	TGAA	519	451	970			TCAG	5	1	14	303	299	323		20	0	0	0	312658	6.3857e-05	0.00350124	0.0182384
GTAC	647	510	1157	CAGG	3	0	3					ATAG	12	12	24	TGAA	524	454	978	CGTT	485	431	916			TCCG	6	1	12	10635	10609	10659		19	0	0	5	312677	6.06641e-05	0.00919983	0.00659404
GACC	602	477	1079	GACC	220	141	361					GTCC	1767	1461	3228	CGTT	487	432	919	TCTG	504	390	894			ACCG	3	1	15	3802	3794	3824		19	0	0	3	312696	6.06641e-05	0.00718581	0.00844221
GTTG	590	467	1057	TCGC	4	2	6					GATT	355	318	673	TCTG	505	390	895	ACAA	490	373	863			GTAG	0	3	15	3106	3091	3133		18	0	0	9	312714	5.74713e-05	0.00385681	0.0149012
AATG	601	431	1032	GGCG	1112	764	1876					AGGT	13	7	20	ACAA	493	378	871	TATA	459	328	787			AACA	2	0	16	183	182	201		18	0	0	0	312732	5.74713e-05	0.00115785	0.0496363
GATG	541	479	1020	AGCA	101	100	201					CAAA	4	2	6	TATA	461	333	794	GTTG	407	347	754			TAGA	5	0	13	95	88	113		18	0	0	0	312750	5.74713e-05	0.00232451	0.024724
ACAA	571	434	1005	GATG	38	26	64					CGTT	7	11	18	GTTG	409	351	760	GATG	391	345	736			CTGA	1	1	16	72	70	91		18	0	0	1	312768	5.74713e-05	0.00138196	0.0415866
TTAT	545	452	997	GTGA	3	0	3					AAGA	234	193	427	GATG	394	348	742	TGGT	391	338	729			TCAC	3	5	9	5467	5441	5484		17	0	0	0	312785	5.42784e-05	0.00462485	0.0117363
AGAT	514	478	992	TTGT	4	0	4					GTCA	1834	1600	3434	TGGT	392	341	733	GCTG	390	325	715			GCCC	7	0	10	3626	3621	3644		17	0	0	1	312802	5.42784e-05	0.00623798	0.00870128
TGAA	524	456	980	TTAC	2	1	3					CACG	2842	2235	5077	GCTG	390	326	716	GAGG	360	306	666			GCTA	9	3	5	1745	1736	1763		17	0	0	1	312819	5.42784e-05	0.00224242	0.0242053
CGTT	499	445	944	ATTG	42	32	74					AAAC	38	17	55	GAGG	360	306	666	TGTA	323	326	649			CCGA	2	0	15	1387	1383	1405		17	0	0	1	312836	5.42784e-05	0.00413935	0.0131128
ATCT	411	400	811	ACAG	10	9	19					TTTG	2	7	9	TGTA	323	326	649	GCCT	349	292	641			TAAT	0	4	13	1350	1346	1367		17	0	0	0	312853	5.42784e-05	0.00203694	0.0266471
TATA	466	337	803	CCTC	1980	1567	3547					GCCT	1789	1430	3219	ATCT	325	310	635	CTAT	317	279	596			CATA	3	0	14	101	99	118		17	0	0	0	312870	5.42784e-05	0.000634827	0.0855011
TGGT	394	349	743	CCGG	68	61	129					AGCC	356	307	663	CTAT	318	281	599	TCCC	282	230	512			TAAC	2	0	15	31	31	48		17	0	0	0	312887	5.42784e-05	0.0017816	0.0304662
GAGG	363	307	670	CCGT	229	163	392					CGGA	7	5	12	AAGC	336	257	593	TTGC	294	200	494			TCTC	0	3	13	3517	3504	3535		16	0	0	2	312903	5.10856e-05	0.00376767	0.0135589
TGTA	326	328	654	TCCA	166	141	307					GGCT	545	434	979	TCCC	283	230	513	CAAG	200	172	372			CCAG	0	4	11	6888	6869	6905		15	0	0	2	312918	4.78927e-05	0.00414715	0.0115483
TACC	354	270	624	GCAA	10	11	21					GTGC	28	9	37	TTGC	294	202	496	AAGC	228	134	362			GCTT	3	4	8	593	362	608		15	0	0	0	312933	4.78927e-05	0.00440551	0.0108711
AAGC	349	259	608	CGCC	120	82	202					GCGA	18	20	38	CAAG	200	172	372	ATAA	164	167	331			TTCG	2	0	12	5776	5762	5792		14	0	0	2	312947	4.46999e-05	0.00415571	0.0107562
CTAT	320	284	604	ACAT	32	18	50					AGAT	5	1	6	ATAA	164	167	331	CTGA	158	141	299			TCCT	0	2	12	3756	2743	3776		14	0	0	6	312961	4.46999e-05	0.00717095	0.00623346
TTGC	295	205	500	GAAT	8	1	9					GAGG	3	0	3	CTGA	161	142	303	GTAT	153	141	294			TTCC	4	0	9	2166	2162	2181		13	0	0	2	312974	4.1507e-05	0.00245067	0.016937
CAAG	202	175	377	TTCG	16	16	32					CTAC	10	5	15	GTAT	153	141	294	GTCC	126	140	266			GTGT	4	0	9	43	43	56		13	0	0	0	312987	4.1507e-05	0.00426601	0.00972971
ATAA	164	168	332	AGAG	1	0	1					TGCG	592	532	1124	TCAT	141	124	265	TCAT	141	124	265			ACTC	0	1	11	111	110	123		12	0	0	0	312999	3.83142e-05	0.00267302	0.0143336
CTGA	174	149	323	CCTG	824	649	1473					CTCA	4032	3967	7999	CTAG	142	115	257	CTAG	142	115	257			CCCA	2	0	9	2349	2343	2363		11	0	0	3	313010	3.51213e-05	0.00243783	0.0144068
TCAT	175	148	323	GTCT	315	250	565					ATGG	2	1	3	CATG	130	122	252	CATG	129	120	249			CAAA	2	0	9	57	56	68		11	0	0	0	313021	3.51213e-05	0.00143308	0.0245075
GTAT	157	143	300	TGGA	1	0	1					CCAG	118	148	266	GTGT	142	98	240	TCCA	129	109	238			TAAA	3	0	8	37	37	48		11	0	0	0	313032	3.51213e-05	0.000619718	0.0566731
CATG	153	133	286	GCTA	479	339	818					CTTC	55	45	100	TCCA	129	109	238	AGTT	104	99	203			AGCA	5	1	4	129	14	139		10	0	0	0	313042	3.19285e-05	0.00217871	0.0146548
ATTC	159	122	281	TACC	120	86	206					GCTG	403	309	712	AGTT	104	101	205	TGTT	102	80	182			AAAT	4	0	6	30	30	40		10	0	0	0	313052	3.19285e-05	0.00177102	0.0180283
AACT	152	124	276	CGAA	2	0	2					TATC	24	29	53	TGTT	103	80	183	ATTC	94	86	180			TTCT	1	0	8	1566	1552	1577		9	0	0	2	313061	2.87356e-05	0.00280447	0.0102464
GTGT	156	110	266									CAGG	24	19	43	ATTC	94	87	181	TCAC	76	79	155			TATA	4	1	3	794	787	803		8	0	0	1	313069	2.55428e-05	0.000722963	0.0353307
CTAG	147	115	262									GACC	326	291	617	TCAC	76	79	155	GTGT	92	58	150			ACTT	0	0	7	4112	4101	4125		7	0	0	6	313076	2.23499e-05	0.00179822	0.012429
TTCA	134	112	246									TCGC	16	2	18	TTCA	75	55	130	ATCT	64	70	134			ATCG	0	2	5	1479	1472	1486		7	0	0	0	313083	2.23499e-05	0.00299283	0.00746783
AGTT	105	102	207									GGCG	2966	2371	5337	TGCT	61	68	129	TTCA	75	55	130			CTCT	1	0	6	1197	1191	1204		7	0	0	0	313090	2.23499e-05	0.00171058	0.0130657
TGTT	112	89	201									AGCA	438	343	781	TGAC	61	64	125	TATC	74	49	123			ACCA	1	0	6	733	729	743		7	0	0	3	313097	2.23499e-05	0.0011722	0.0190666
TATC	115	84	199									GATG	86	89	175	TATC	75	49	124	AACT	68	52	120			TTTG	0	0	6	7788	7755	7804		6	0	0	10	313103	1.91571e-05	0.0047704	0.00401583
TCAC	79	84	163									GTGA	5	4	9	AACT	68	53	121	GAGT	66	44	110			ATCT	0	0	6	986	982	992		6	0	0	0	313109	1.91571e-05	0.00125505	0.015264
TGCT	67	72	139									TTGT	12	17	29	GAGT	66	45	111	TATG	51	48	99			TCTA	0	0	6	52	52	60		6	0	0	2	313115	1.91571e-05	0.00137315	0.0139512
TTCG	74	65	139									ATTA	10	3	13	TAGG	58	43	101	TAGG	55	43	98			ACGA	2	0	4	23	23	29		6	0	0	0	313121	1.91571e-05	0.00281832	0.00679734
TGCC	70	60	130									ATTG	143	93	236	TATG	53	48	101	TCTA	50	38	88			GCTG	0	1	4	1472	1468	1479		5	0	0	2	313126	1.59642e-05	0.0072392	0.00220525
TAGG	81	48	129									ACAG	36	27	63	TCTA	55	40	95	TACC	41	34	75			TACA	0	0	5	649	649	654		5	0	0	0	313131	1.59642e-05	0.000544174	0.0293367
TGAC	61	64	125									CCTC	6091	4882	10973	TACC	43	34	77	TCAG	40	30	70			CTTG	0	0	5	372	372	377		5	0	0	0	313136	1.59642e-05	0.00283192	0.00563725
GAGT	74	49	123									AAAG	1	1	2	TCAG	42	30	72	TGCC	36	33	69			ATAC	0	0	5	294	294	300		5	0	0	1	313141	1.59642e-05	0.00135074	0.0118189
TATG	64	54	118									CCGG	512	408	920	TGCC	36	33	69	GGAG	31	32	63			CTAG	1	1	3	257	257	262		5	0	0	0	313146	1.59642e-05	0.00224217	0.00712001
TCTA	67	46	113									GCAA	24	33	57	GGAG	31	32	63	TTTG	34	22	56			GTGA	0	0	5	155	155	163		5	0	0	3	313151	1.59642e-05	0.00181609	0.00879042
GGTG	53	38	91									TCCA	730	628	1358	TTTG	34	23	57	GACC	27	25	52			GCCA	2	0	2	1492	1489	1497		4	0	0	1	313155	1.27714e-05	0.0028712	0.0044481
TCAG	54	37	91									CCGT	775	660	1435	GACC	27	26	53	TAGA	33	19	52			CCAT	1	0	3	1409	1406	1413		4	0	0	0	313159	1.27714e-05	0.0024829	0.00514374
GGAG	32	37	69									ACAT	176	142	318	TAGA	33	19	52	GGTG	27	21	48			ATAG	0	1	3	599	596	604		4	0	0	1	313163	1.27714e-05	0.0015746	0.00811086
TTTG	38	30	68									CGCC	419	337	756	GGTG	28	21	49	ACAC	14	29	43			ACTG	0	0	4	34	33	38		4	0	0	0	313167	1.27714e-05	0.00329249	0.00387895
TAGA	36	24	60									GAAT	4	8	12	ACAC	14	29	43	TTTA	22	15	37			TCAA	1	0	3	28	27	32		4	0	0	0	313171	1.27714e-05	0.0012412	0.0102896
GCAC	33	23	56									TTCG	33	29	62	TTTA	22	15	37	TTCG	19	15	34			TGCA	0	1	3	16	16	24		4	0	0	4	313175	1.27714e-05	0.00165166	0.00773246
ACAC	23	33	56									AGAG	4	2	6	GCAC	23	12	35	CAGT	26	7	33			TCCA	1	0	2	1490	1488	1494		3	0	0	1	313178	9.57854e-06	0.00294574	0.00325166
CCAT	33	21	54									CCTG	1924	1597	3521	TTCG	19	15	34	GCAC	22	11	33			CCTC	0	0	3	666	666	670		3	0	0	1	313181	9.57854e-06	0.00305301	0.00313741
GTTA	33	15	48									GTAT	4	1	5	CAGT	26	8	34	AAAG	19	13	32			CACT	0	0	3	19	18	23		3	0	0	1	313184	9.57854e-06	0.00248013	0.00386211
TTTA	28	20	48									GTCT	728	610	1338	AAAG	19	13	32	GTTA	21	10	31			GTAA	3	0	0	8	8	11		3	0	0	0	313187	9.57854e-06	0.00184782	0.00518369
ATTT	21	19	40									TGGA	2	0	2	GTTA	21	10	31	ATTT	15	15	30			ATAA	0	0	2	994	992	997		2	0	0	1	313189	6.3857e-06	0.000444706	0.0143594
CAGT	27	11	38									GCTA	1468	1217	2685	ATTT	15	15	30	GTAA	22	6	28			AACT	0	0	2	205	203	207		2	0	0	0	313191	6.3857e-06	0.00156025	0.00409274
AAAG	20	15	35									TACC	185	144	329	GTAA	22	6	28	TTGA	15	12	27			CTTT	0	0	2	32	32	35		2	0	0	1	313193	6.3857e-06	0.00290646	0.00219707
GTTT	25	9	34									CGAA	6	6	12	TTGA	16	12	28	TCGT	11	12	23			TTAC	0	0	2	28	28	30		2	0	0	0	313195	6.3857e-06	0.00124019	0.00514896
TTGA	20	12	32													TCGT	11	12	23	GGAT	15	7	22			TCAT	0	0	2	9	9	11		2	0	0	0	313197	6.3857e-06	0.00390012	0.00163731
GTAA	24	6	30													GGAT	15	7	22	AATT	8	12	20			GCAA	0	1	0	496	494	500		1	0	0	3	313198	3.19285e-06	0.00157007	0.00203357
TCGT	16	13	29													AATT	8	12	20	TAAC	13	6	19			CTCC	1	0	0	63	63	69		1	0	0	5	313199	3.19285e-06	0.00164813	0.00193725
TGCA	8	16	24													AGTG	13	6	19	CCAT	11	7	18			ATTG	1	0	0	16	16	20		1	0	0	3	313200	3.19285e-06	0.00260629	0.00122505
AGTG	16	7	23													TAAC	13	6	19	AGTG	12	6	18			ATTA	0	0	0	1303	1299	1310		0	0	0	7	313200	0	0.000443951	0
GGAT	15	7	22													CCAT	11	7	18	TTTT	10	7	17			TTCA	0	0	0	978	970	980		0	0	0	2	313200	0	0.0014706	0
AATT	8	14	22													TTTT	11	7	18	CAAT	6	10	16			TTAT	0	0	0	331	331	332		0	0	0	1	313200	0	0.00243052	0
CAAT	7	13	20													CAAT	6	10	16	TGCA	6	10	16			GTCA	0	0	0	125	8	125		0	0	0	0	313200	0	0.001422	0
TAAC	13	6	19													TGCA	6	10	16	TGCT	5	9	14			ATCC	0	0	0	22	22	22		0	0	0	0	313200	0	0.00156856	0
TTTT	11	7	18													GTTT	11	1	12	GTTT	11	1	12			AATT	0	0	0	20	20	22		0	0	0	2	313200	0	0.00129937	0
TCAA	6	5	11													TCAA	6	5	11	TCAA	6	5	11			GTTA	0	0	0	19	19	19		0	0	0	0	313200	0	0.00115609	0
ATGA	3	8	11													ATGA	1	8	9	ATGA	1	8	9			AAAA	0	0	0	18	17	18		0	0	0	0	313200	0	0.000511186	0
TTAC	5	6	11													GTAG	1	7	8	GTAG	1	7	8			TTGA	0	0	0	11	11	11		0	0	0	0	313200	0	0.00169321	0
GTAG	1	8	9													ATGT	6	2	8	TGAC	1	7	8			CTAC	0	0	0	8	8	9		0	0	0	1	313200	0	0.00113921	0
ATGT	6	3	9													TTAC	3	5	8	ATGT	6	2	8			ACAT	0	0	0	8	8	9		0	0	0	1	313200	0	0.00219155	0
TGAG	3	5	8													TTAG	4	3	7	TTAC	3	5	8			CTCA	0	0	0	7	7	8		0	0	0	1	313200	0	0.00059076	0
TTAG	4	3	7													TAGT	5	2	7	TTAG	4	3	7			CTAA	0	0	0	7	7	7		0	0	0	0	313200	0	0.000406682	0
TAGT	5	2	7													TGAG	3	4	7	TAGT	5	2	7			ACTA	0	0	0	7	7	7		0	0	0	0	313200	0	0.00132102	0
TTAA	2	3	5													TTAA	2	3	5	TGAG	3	4	7			TTAA	0	0	0	5	5	5		0	0	0	0	313200	0	0.000894449	0
TGAT	1	0	1													TGAT	1	0	1	TTAA	2	3	5			ATCA	0	0	0	1	1	1		0	0	0	0	313200	0	0.000531079	0
																				TGAT	1	0	1

## Sheet: 2x2-6tgg
…t…				...taa…				...tag…				…tga…				...tgg…				tgg						PAM	taa	tag	tga	…tgg…	tgg	…t…		target edited	low confidence data removed	ratio of target edited	un-target edited	total of target edit sequences	the proportion of edit sequences in the library	The proportion of sequencing reads in the original library	enrichment factor
seq_mode	+	-	sum	seq_mode	+	-	sum	seq_mode	+	-	sum	seq_mode	+	-	sum	seq_mode	+	-	sum		+	-	sum
CAGT	20	16	36	TCTT	56	59	115	TCTT	11	12	23	CTGA	2	1	3	CAGT	20	16	36	GGGA	14455	11103	25558			GGGC	3499	526	6824	3473	2578	14325		10849	10849	0.757347	3	10849	0.0508595	0.00798608	6.36852
CTGA	78	74	152	GGAA	2	0	2	CAAC	1	1	2	TCTT	105	155	260	CTGA	76	71	147	AGGG	12969	10539	23508			GAGG	2703	522	6789	18911	18796	28939		10014	10014	0.346038	14	20863	0.0469451	0.0113682	4.1295
TCTT	405	513	918	AGTG	1	0	1	GGTG	2	0	2	AGTG	2	0	2	TCTT	231	285	516	CCTG	9045	10227	19272			CGGC	3057	490	5675	2858	2510	12084		9222	9222	0.763158	4	30085	0.0432322	0.00617729	6.99858
AGTG	16	1	17	CAAC	6	6	12	ATCG	19	10	29	CTAG	1	1	2	AGTG	13	1	14	TTGG	10130	9031	19161			GGGT	2712	352	4381	1866	1852	9315		7445	7445	0.799249	4	37530	0.0349018	0.00626467	5.57121
GGTG	38	43	81	GGTG	5	3	8	GAAG	3	0	3	GGAA	3	0	3	GGTG	17	14	31	CCTC	8672	10124	18796			TGGC	2345	378	4653	1969	1815	9350		7376	7376	0.788877	5	44906	0.0345783	0.00694961	4.97557
CTAG	75	70	145	TAGG	2	2	4	GCTT	34	34	68	CAAC	13	15	28	CTAG	74	69	143	CTGC	6299	7537	13836			CGGT	1849	397	4511	1462	1458	8224		6757	6757	0.82162	5	51663	0.0316765	0.00610577	5.18795
GGAA	271	198	469	ATCG	75	74	149	GCGT	72	52	124	GGTG	14	26	40	GGAA	266	198	464	GGGT	6728	6073	12801			CGTC	1688	258	3863	1516	1510	7325		5809	5809	0.793038	0	57472	0.0272323	0.00478475	5.69148
CAAC	2399	1917	4316	GAAG	7	4	11	GTTG	1	4	5	TAAG	6	6	12	CAAC	2379	1893	4272	CGTA	6082	5069	11151			CGCC	1434	247	3933	10074	10054	15701		5614	5614	0.357557	13	63086	0.0263181	0.00710019	3.70668
TAAG	454	463	917	GCTT	363	341	704	CTCC	107	123	230	ATCG	157	125	282	TAAG	448	453	901	CACG	5782	5332	11114			GAGC	1480	264	3830	2186	2167	7763		5574	5574	0.718021	3	68660	0.0261306	0.00746079	3.50239
TAGG	40	31	71	GCGT	272	264	536	GCGG	2	0	2	GAAG	37	24	61	TAGG	38	29	67	TGTC	5271	5517	10788			CGGG	1406	269	3859	1268	1258	6802		5534	5534	0.813584	0	74194	0.0259431	0.00986664	2.62937
CAAG	155	109	264	GTTG	22	32	54	ATCA	27	46	73	GCTT	669	705	1374	CAAG	155	107	262	CATA	5655	4793	10448			AGGC	1523	218	3258	1876	949	6879		4999	4999	0.726704	4	79193	0.023435	0.00537349	4.36123
ATCG	366	320	686	ACAA	3	1	4	GTTC	12	16	28	GTAA	2	0	2	ATCG	115	111	226	GGCG	5352	4702	10054			CGTG	1116	242	3374	11285	11114	16021		4732	4732	0.295362	4	83925	0.0221834	0.00974073	2.27738
CAAT	1	6	7	CTCC	317	341	658	CTGC	5	3	8	GCGT	114	118	232	CAAT	1	6	7	CGCG	4865	4965	9830			GGGG	1283	237	3123	1155	1145	5798		4643	4643	0.800793	0	88568	0.0217661	0.0118635	1.83471
GAAG	962	623	1585	GCGG	48	72	120	AACG	39	30	69	GTTG	77	76	153	GAAG	914	595	1509	GCAT	4190	3993	8183			TGGT	1259	202	2753	1277	1273	5493		4214	4214	0.767158	2	92782	0.019755	0.00640946	3.08216
GCTT	1642	1602	3244	ATCA	127	124	251	TCGA	1	0	1	ACAA	57	40	97	GCTT	574	522	1096	CGCA	3853	3693	7546			CGAC	1148	186	2680	1069	1064	5084		4014	4014	0.789536	1	96796	0.0188174	0.00473388	3.97505
GTAA	10	2	12	GTTC	91	93	184	ATCT	2	8	10	CTCC	730	842	1572	GTAA	8	1	9	AAAC	3794	2443	6237			GGAC	993	192	2715	1025	428	4927		3900	3900	0.791557	2	100696	0.018283	0.00618006	2.95838
GCGT	665	687	1352	CTGC	11	12	23	ACCA	107	95	202	GCGG	48	33	81	GCGT	207	252	459	TTCC	2647	3392	6039			CAGG	864	327	2598	19404	19272	23203		3789	3789	0.163298	10	104485	0.0177626	0.00538609	3.29787
GTTG	267	257	524	AACG	257	197	454	AGTC	2	4	6	ATCA	244	216	460	GTTG	167	145	312	AGCG	3118	2777	5895			TGTT	818	113	2683	4864	4772	8480		3614	3614	0.426179	2	108099	0.0169422	0.00922476	1.8366
ACAA	223	204	427	ATCT	30	50	80	GGTT	5	10	15	GTTC	223	315	538	ACAA	163	163	326	CAGA	2991	2550	5541			GGAA	866	155	2446	6052	6039	9521		3467	3467	0.364142	2	111566	0.0162531	0.00284778	5.70729
CTCC	2059	2464	4523	ACCA	668	591	1259	CTTA	1	2	3	CTGC	33	34	67	CTCC	902	1156	2058	CCGC	2532	2764	5296			CGCT	831	179	2311	5906	5895	9229		3321	3321	0.359844	2	114887	0.0155687	0.00598969	2.59925
ATCA	573	574	1147	AGTC	15	17	32	GGGC	1	0	1	AACG	639	540	1179	ATCA	175	188	363	CACA	2720	2410	5130			GATC	774	166	2298	2739	2732	5980		3238	3238	0.541472	3	118125	0.0151796	0.00427936	3.54716
CGAT	231	198	429	GGTT	34	30	64	CATA	3	3	6	TCGA	8	3	11	CGAT	231	198	429	CATT	2489	2535	5024			GGGA	815	200	2204	604	597	3824		3219	3219	0.841789	1	121344	0.0150905	0.00314946	4.79146
GCGG	1318	1357	2675	TGGC	1	0	1	CTTT	8	8	16	ATCT	46	44	90	GCGG	1219	1252	2471	AACA	2773	1999	4772			AGGG	783	206	2126	1429	1059	4544		3115	3115	0.685519	0	124459	0.014603	0.00889765	1.64121
TTAA	3	3	6	CTTA	5	5	10	CCCC	101	136	237	ACCA	1475	1278	2753	TTAA	3	3	6	CAAA	2538	2041	4579			CGGA	819	133	2148	779	774	3880		3100	3100	0.798969	1	127559	0.0145326	0.00334487	4.34476
GTTC	556	680	1236	CGGC	2	0	2	ATGC	1	0	1	AGTC	53	51	104	GTTC	230	255	485	CAAC	2374	1889	4263			TGAG	1564	138	1342	2503	2185	5548		3044	3044	0.548666	1	130603	0.0142701	0.00786219	1.81503
AACG	1433	1235	2668	GGGC	2	2	4	CGCT	13	15	28	GGTT	81	88	169	AACG	497	467	964	AAGA	2380	1843	4223			AGTC	794	126	2114	1624	1616	4660		3034	3034	0.651073	2	133637	0.0142232	0.00434483	3.2736
CTGC	6613	7604	14217	CATA	16	9	25	TTCC	67	88	155	TGGC	2	1	3	CTGC	6561	7552	14113	CTAA	2250	1726	3976			AGGT	849	152	2012	718	712	3731		3013	3013	0.807558	0	136650	0.0141248	0.00468553	3.01455
ATCT	204	250	454	CTTT	56	63	119	AAAA	111	69	180	CTTA	17	17	34	ATCT	126	148	274	CGGG	1891	1988	3879			TGTC	819	158	1809	947	944	3736		2786	2786	0.745717	3	139436	0.0130606	0.00699317	1.86762
TCGA	1003	811	1814	CCCC	607	676	1283	CTCT	62	68	130	CGGC	5	7	12	ACCA	640	637	1277	CGGC	1795	2078	3873			AGAG	769	130	1788	2331	2311	5018		2687	2687	0.535472	0	142123	0.0125965	0.0094859	1.32792
ACCA	2890	2603	5493	GGAC	4	5	9	ACTT	27	21	48	GGGC	15	3	18	TCGA	994	806	1800	GGGC	1872	1656	3528			TGAC	687	119	1721	776	774	3303		2527	2527	0.765062	0	144650	0.0118464	0.0043889	2.69919
AGTC	1152	1142	2294	ATGC	5	0	5	GGTC	15	20	35	CATA	34	18	52	AGTC	1082	1069	2151	GAGC	1657	1720	3377			TGGG	795	137	1567	880	877	3381		2499	2499	0.73913	2	147149	0.0117152	0.0079337	1.47663
GGTT	944	953	1897	CGCT	65	58	123	GGGG	3	1	4	CTTT	220	263	483	GGTT	824	825	1649	AAAA	1967	1319	3286			GGAG	658	230	1572	2058	1020	4523		2460	2460	0.543887	5	149609	0.0115323	0.007385	1.56159
TGGC	632	584	1216	TTCC	386	480	866	GGGT	4	3	7	CCCC	1440	1683	3123	TGGC	628	583	1211	CGAA	1752	1409	3161			AGGA	611	114	1528	632	629	2888		2253	2253	0.780125	3	151862	0.0105619	0.00271911	3.88435
CTTA	1410	1332	2742	AAAA	4	0	4	CCTA	82	81	163	GGAC	54	39	93	CTTA	1387	1308	2695	ACTA	1637	1485	3122			GAGT	616	117	1477	1373	1371	3589		2210	2210	0.61577	6	154072	0.0103604	0.00445915	2.32339
CGGC	2055	2317	4372	CTCT	323	446	769	GTGT	2	1	3	TGCA	3	2	5	CGGC	2048	2310	4358	GTGA	1630	1466	3096			AAGC	704	68	1374	1096	1089	3244		2146	2146	0.661529	2	156218	0.0100603	0.00343602	2.9279
TTAG	2	4	6	ACTT	134	131	265	CGCG	40	37	77	ATGC	4	5	9	TTAG	2	4	6	CCTA	1674	1414	3088			GGTT	658	78	1405	1263	1260	3405		2141	2141	0.628781	1	158359	0.0100369	0.00525237	1.91093
GGGC	1901	1663	3564	GGTC	75	87	162	AGCT	49	43	92	CGCT	210	217	427	GGGC	1882	1658	3540	AGTA	1733	1205	2938			TAGC	578	111	1195	2412	2404	4301		1884	1884	0.438038	5	160243	0.00883209	0.00324087	2.72522
CTTT	1543	1757	3300	GGGG	1	0	1	GCCC	261	265	526	TTCC	1096	1350	2446	CTTT	1259	1422	2681	CGTG	1473	1386	2859			CGTT	454	69	1179	964	944	2668		1702	1702	0.637931	2	161945	0.00797889	0.00644598	1.23781
CATA	5732	4844	10576	ATTC	18	10	28	GTCG	85	101	186	AAAA	13	8	21	CATA	5678	4813	10491	AGGC	1296	1507	2803			AGCT	330	92	1270	1496	1494	3188		1692	1692	0.53074	0	163637	0.00793201	0.00420734	1.88528
CCCC	2693	3105	5798	GGGT	7	6	13	TCCC	87	113	200	CTCT	830	958	1788	CCCC	545	610	1155	CCGG	1350	1443	2793			CGCG	395	77	1208	9866	9830	11552		1680	1680	0.145429	6	165317	0.00787575	0.00924818	0.8516
GGAC	1093	1002	2095	CCTA	224	198	422	TTCA	3	1	4	ACTT	406	482	888	GGAC	1035	957	1992	GATC	1475	1257	2732			TAGG	422	163	1084	3099	3088	4770		1669	1669	0.349895	2	166986	0.00782418	0.0049789	1.57147
TGCA	4	9	13	GTGT	2	1	3	GAGT	1	0	1	GGTC	169	268	437	TGCA	1	7	8	CTTA	1382	1305	2687			GGCC	386	50	1150	297	295	1884		1586	1586	0.841826	1	168572	0.00743508	0.00716038	1.03836
ATGC	664	514	1178	AGTA	9	4	13	CCGC	34	42	76	GGGG	1	5	6	ATGC	654	509	1163	AAAT	1431	1164	2595			AGTG	371	82	1099	2483	2475	4036		1552	1552	0.384539	1	170124	0.00727569	0.00581795	1.25056
CGCT	1338	1460	2798	CGCG	195	200	395	CCCT	101	105	206	ATTC	31	38	69	CGCT	1050	1170	2220	CTTT	1214	1364	2578			GAGA	435	77	1031	2553	2550	4096		1543	1543	0.376709	0	171667	0.0072335	0.00331843	2.1798
TTCC	4200	5321	9521	AGCT	189	141	330	CCAA	12	10	22	GGGT	28	27	55	TTCC	2650	3402	6052	GCCC	1230	1348	2578			TCGG	393	83	1014	1748	1741	3238		1490	1490	0.460161	0	173157	0.00698504	0.0103841	0.672666
AAAA	2098	1400	3498	GTCG	588	560	1148	TTGG	5	2	7	CCTA	576	508	1084	AAAA	1969	1323	3292	CGGA	1411	1158	2569			TGTG	384	89	996	5141	5130	6615		1469	1469	0.222071	5	174626	0.00688659	0.00972361	0.708234
CTCT	2243	2775	5018	GCCC	1704	1795	3499	CGGG	1	1	2	GTGT	1	3	4	CTCT	1028	1303	2331	ACAT	1396	1155	2551			CGAG	612	58	776	1654	1649	3104		1446	1446	0.465851	4	176072	0.00677877	0.00740716	0.915165
TCAA	5	6	11	TCCC	376	439	815	AACC	33	45	78	AGTA	17	4	21	TCAA	5	4	9	TCTC	985	1565	2550			GGTG	446	74	899	1986	1975	3408		1419	1419	0.416373	3	177491	0.0066522	0.00776197	0.857025
ACTT	1174	1275	2449	TTCA	40	52	92	ACTA	8	0	8	CGCG	652	556	1208	ACTT	607	640	1247	CTGG	942	1576	2518			TGGA	285	62	1043	307	307	1697		1390	1390	0.819093	0	178881	0.00651625	0.00349923	1.86219
GGTC	778	1289	2067	GAGT	2	0	2	CACA	57	32	89	AGCT	723	547	1270	GGTC	519	914	1433	GCCG	1272	1238	2510			AGAC	368	72	950	417	415	1808		1390	1390	0.768805	1	180271	0.00651625	0.00408722	1.5943
ATTC	97	104	201	CCGC	111	118	229	CGAC	1	0	1	GCCC	3366	3458	6824	ATTC	48	54	102	CACT	1313	1162	2475			ACGG	313	93	910	612	611	1928		1316	1316	0.682573	0	181587	0.00616934	0.00563992	1.09387
GGGG	1215	1021	2236	CCCT	356	427	783	ACTG	24	42	66	GTCG	1363	1317	2680	GGGG	1210	1015	2225	GCGG	1218	1251	2469			TGCG	280	70	948	7577	7546	8877		1298	1298	0.146221	2	182885	0.00608495	0.00932398	0.652614
GGGT	6782	6127	12909	GATA	5	4	9	GCCA	204	174	378	TCAG	1	3	4	GGGT	6741	6090	12831	AGCA	1355	1082	2437			TGCC	355	52	858	1272	1242	2537		1265	1265	0.49862	0	184150	0.00593025	0.00746533	0.794373
CCTA	2563	2207	4770	CCAA	63	38	101	AGCG	97	82	179	TCCC	1020	1184	2204	CCTA	1679	1420	3099	AAGG	1425	1002	2427			AAGT	265	48	888	1247	1240	2449		1201	1201	0.490404	1	185351	0.00563022	0.00353171	1.59419
GTGT	147	148	295	TTGG	17	4	21	AATC	9	1	10	TTCA	17	30	47	GTGT	142	143	285	GCTA	1327	1077	2404			GGTC	317	59	730	100	100	1206		1106	1106	0.917081	0	186457	0.00518487	0.00397743	1.30357
AGCT	1818	1370	3188	CGGG	1	1	2	CTGT	2	0	2	GAGT	1	3	4	AGCT	857	639	1496	ACGC	1182	1206	2388			GCGG	229	76	778	5314	5296	6400		1083	1083	0.169219	3	187540	0.00507705	0.0123727	0.410342
CGCG	5776	5776	11552	AGGA	2	1	3	TGTG	1	0	1	AGTT	1	0	1	CGCG	4887	4979	9866	CGAC	1162	1195	2357			AGTA	259	41	722	1468	1464	2491		1022	1022	0.410277	1	188562	0.00479108	0.00144618	3.31293
AGTA	1770	1232	3002	GAGA	1	0	1	ATCC	12	9	21	CCGC	403	375	778	AGTA	1743	1219	2962	CTCT	1022	1289	2311			GACA	114	39	798	10824	10788	11777		951	951	0.0807506	2	189513	0.00445824	0.0013724	3.24851
GTCG	2587	2497	5084	AACC	378	280	658	ACCG	197	200	397	CCCT	962	1164	2126	GTCG	551	518	1069	AATC	1165	1137	2302			ATGC	247	44	655	8206	8183	9156		946	946	0.10332	4	190459	0.0044348	0.00235196	1.88558
GCCC	6982	7343	14325	ACTA	68	60	128	ACGC	2	5	7	GATA	21	21	42	GCCC	1650	1823	3473	GGGG	1209	1011	2220			AGCC	230	43	647	562	562	1483		920	920	0.620364	1	191379	0.00431291	0.00421615	1.02295
TCAG	8	13	21	CACA	191	193	384	GCTC	138	126	264	CCAA	223	205	428	TCAG	7	6	13	CGCT	1047	1169	2216			ACGC	536	124	232	459	458	1352		892	892	0.659763	1	192271	0.00418165	0.00595443	0.702275
TCCC	1768	2056	3824	TAGC	1	1	2	TACG	17	9	26	TTGG	75	63	138	TCCC	284	320	604	CCAG	1113	1082	2195			CAGT	264	66	555	1031	1029	1916		885	885	0.4619	0	193156	0.00414883	0.00237815	1.74457
TTCA	91	141	232	CGAC	1	2	3	GACA	94	64	158	CGGG	3	6	9	TTCA	30	58	88	CTCA	1061	1124	2185			TGTA	219	42	571	1865	1859	2698		832	832	0.308377	1	193988	0.00390037	0.00257607	1.51408
GAGT	29	43	72	ACTG	137	127	264	CAGC	1	0	1	AGGA	1	9	10	GAGT	25	40	65	TTGT	943	1240	2183			TGCT	174	41	609	2450	2437	3275		824	824	0.251603	1	194812	0.00386287	0.00635432	0.607912
AGTT	39	46	85	GCCA	1171	1174	2345	GGGA	5	5	10	GAGA	1	0	1	AGTT	38	46	84	GCTC	1042	1125	2167			TGAT	251	73	460	363	363	1147		784	784	0.683522	0	195596	0.00367535	0.00529745	0.693797
CCCT	2077	2467	4544	AGCG	478	353	831	CACT	37	45	82	AACC	729	676	1405	CCCT	658	771	1429	AGTC	1081	1064	2145			GAAC	184	28	538	485	484	1236		750	750	0.606796	1	196346	0.00351596	0.0027327	1.28662
CCGC	3092	3308	6400	AATC	26	19	45	TTTC	6	1	7	ACTA	84	82	166	CCGC	2541	2773	5314	TGCG	987	1153	2140			CGCA	196	32	521	2151	2140	2902		749	749	0.258098	2	197095	0.00351127	0.00302783	1.15967
GATA	334	260	594	TGTG	2	1	3	TACT	19	22	41	CACA	502	494	996	GATA	308	234	542	AAGT	1146	985	2131			GACC	162	35	437	1433	1429	2067		634	634	0.306725	0	197729	0.00297216	0.00463391	0.641393
CCAA	908	835	1743	ATCC	89	63	152	CACC	39	35	74	TAGC	1	0	1	CCAA	610	582	1192	CTGT	965	1107	2072			CAGC	154	34	446	158	157	792		634	634	0.800505	0	198363	0.00297216	0.00293894	1.0113
TTGG	10262	9134	19396	GGTA	6	10	16	GACT	57	69	126	CGAC	7	10	17	TTGG	10158	9063	19221	GCGC	914	1122	2036			AAAG	119	16	483	2681	2578	3300		618	618	0.187273	1	198981	0.00289715	0.00240232	1.20598
GGAT	17	12	29	ACCG	1019	830	1849	ATAT	1	0	1	ACTG	290	265	555	GGAT	17	12	29	GGAC	1035	955	1990			CGTA	121	26	471	1073	1070	1692		618	618	0.365248	1	199599	0.00289715	0.00222454	1.30236
CGGG	1903	2007	3910	ACGC	4	6	10	GCAC	4	0	4	GCCA	2402	2251	4653	CGGG	1897	1999	3896	CGAG	1038	948	1986			GATG	142	22	415	1774	1763	2353		579	579	0.246069	0	200178	0.00271432	0.0051184	0.530306
AGGA	797	654	1451	TCGG	2	0	2	GCAT	20	24	44	AGCG	1225	1086	2311	AGGA	794	644	1438	CACC	1024	951	1975			AGCG	123	28	427	2220	2216	2798		578	578	0.206576	0	200756	0.00270963	0.00868411	0.312022
AACC	1769	1636	3405	AGAC	1	0	1	CCGA	44	39	83	AATC	123	96	219	AACC	629	634	1263	GTGG	922	1000	1922			TTGG	101	22	428	1192	1185	1743		551	551	0.316122	0	201307	0.00258306	0.00456089	0.56635
GAGA	498	417	915	GCTC	746	734	1480	ACGT	6	3	9	GAAA	85	68	153	GAGA	496	417	913	ACGA	1062	855	1917			CCGG	99	29	420	2798	2793	3347		548	548	0.163729	1	201855	0.00256899	0.00872995	0.294274
ACTA	1805	1634	3439	TACG	63	58	121	ACCC	177	175	352	CTGT	12	19	31	ACTA	1641	1492	3133	GCAA	1038	841	1879			GGCG	114	88	308	1357	1349	1869		510	510	0.272873	2	202365	0.00239085	0.00769775	0.310591
CACA	3479	3136	6615	GTTT	2	1	3	CATC	13	9	22	TGTG	14	10	24	CACA	2726	2415	5141	TACA	1085	774	1859			AAGG	138	24	340	463	463	965		502	502	0.520207	0	202867	0.00235335	0.00414262	0.568082
TAGC	485	487	972	CATG	4	1	5	CCCG	118	151	269	ATCC	121	156	277	TAGC	483	483	966	ACCC	949	903	1852			CGAT	149	29	282	226	226	686		460	460	0.670554	0	203327	0.00215646	0.00412524	0.522746
ACTG	957	959	1916	GACA	471	348	819	GCCG	237	253	490	GGTA	9	20	29	ACTG	506	525	1031	CGTC	830	990	1820			GGAT	152	21	277	159	159	609		450	450	0.738916	0	203777	0.00210958	0.00394117	0.535267
CGAC	2296	2386	4682	GTTA	1	1	2	TCTG	12	4	16	ACCG	2427	2084	4511	CGAC	2287	2373	4660	GCCA	893	922	1815			AAGA	115	23	260	516	516	918		398	398	0.433551	4	204175	0.0018658	0.00167986	1.11069
GCCA	4749	4601	9350	TCAT	1	0	1	AGGG	2	6	8	ACGC	25	18	43	GCCA	972	997	1969	GCAG	920	880	1800			TACG	22	5	307	11172	11151	11514		334	334	0.0290082	8	204509	0.00156577	0.00482101	0.324781
AGCG	4926	4303	9229	GGGA	14	3	17	GGCC	24	26	50	GTGG	7	3	10	AGCG	3125	2781	5906	TCGA	991	803	1794			CACG	11	4	296	2870	2859	3185		311	311	0.0976452	4	204820	0.00145795	0.00391876	0.372045
AATC	1410	1367	2777	CACT	196	175	371	CGTA	2	3	5	TCGG	1	2	3	AATC	1252	1251	2503	CATC	909	854	1763			TAGT	128	8	166	3133	3122	3439		302	302	0.0878162	4	205122	0.00141576	0.0028707	0.493176
TCAC	16	8	24	TTTC	15	6	21	TGTC	17	22	39	AGAC	58	68	126	TCAC	16	7	23	CCGA	882	859	1741			GGCT	67	11	217	208	208	503		295	295	0.586481	0	205417	0.00138294	0.00548354	0.252199
GAAA	1062	756	1818	TACT	132	127	259	TATA	2	0	2	CGGT	2	0	2	GAAA	976	688	1664	ATAC	889	800	1689			CAGA	59	16	205	955	952	1236		280	280	0.226537	1	205697	0.00131263	0.00181433	0.723476
CTGT	982	1137	2119	TGTT	1	0	1	GGCA	19	33	52	GCTC	1898	1932	3830	CTGT	967	1114	2081	GAAA	974	686	1660			TCTT	8	0	272	4241	4223	4529		280	280	0.0618238	8	205977	0.00131263	0.00662728	0.198064
ATCC	286	323	609	CACC	225	221	446	AACA	59	54	113	TACG	248	223	471	ATCC	64	95	159	CTCG	804	845	1649			GATT	45	10	219	2503	2302	2777		274	274	0.0986676	0	206251	0.0012845	0.00254712	0.504295
TGTG	750	673	1423	GACT	422	372	794	GAGC	7	4	11	GTTT	2	4	6	TGTG	732	662	1394	GGTT	823	824	1647			CTGG	59	18	177	2200	2195	2456		254	254	0.10342	2	206505	0.00119074	0.00329501	0.361377
AGGC	1299	1520	2819	GCAC	3	0	3	CATT	13	3	16	CATG	2	4	6	AGGC	1298	1511	2809	GAAC	986	656	1642			AACC	64	15	169	1649	1647	1897		248	248	0.130733	0	206753	0.00116261	0.00232703	0.499612
GGTA	616	576	1192	ATAT	6	0	6	CGTG	3	1	4	GACA	1056	753	1809	GGTA	600	546	1146	AATA	873	764	1637			GGTA	34	10	192	66	62	302		236	236	0.781457	0	206989	0.00110636	0.00196089	0.564211
ACCG	4408	3816	8224	GCAT	108	139	247	ATAC	1	2	3	GTTA	4	0	4	ACCG	764	698	1462	GACT	870	746	1616			AGAA	55	10	158	211	211	434		223	223	0.513825	0	207212	0.00104541	0.00193596	0.539997
ACGC	1222	1239	2461	CCGA	190	203	393	AAGT	1	1	2	CAGC	1	3	4	ACGC	1190	1209	2399	TCGC	721	813	1534			GTGG	36	13	165	1352	1349	1566		214	214	0.136654	0	207426	0.00100322	0.00524205	0.19138
GTGG	931	1017	1948	ACGT	8	9	17	CCAC	7	6	13	GGGA	19	19	38	GTGG	924	1007	1931	GACG	842	668	1510			CAAC	54	5	153	312	311	524		212	212	0.40458	0	207638	0.000993845	0.00211072	0.470856
TGGG	499	496	995	ACCC	1390	1322	2712	TCCG	61	72	133	TCAT	10	5	15	TGGG	499	491	990	GAAG	910	592	1502			GCGC	61	7	140	2195	2036	2404		208	208	0.0865225	1	207846	0.000975093	0.00781686	0.124742
TCGG	321	345	666	CATC	80	62	142	TACA	19	23	42	CACT	566	533	1099	TCGG	318	342	660	AGCT	856	638	1494			TTTT	4	180	21	3292	3286	3498		205	205	0.0586049	1	208051	0.000961029	0.00762196	0.126087
AGAC	349	323	672	CCAT	7	5	12	CCTT	10	14	24	TTTC	36	50	86	AGAC	290	255	545	CTTG	664	828	1492			CCGC	120	2	81	2471	2469	2675		203	203	0.0758879	1	208254	0.000951653	0.00640418	0.148599
CGGT	344	337	681	TGCC	7	4	11	GCGC	4	3	7	TACT	341	381	722	CGGT	342	337	679	TACT	694	770	1464			ATGT	31	8	159	2562	2551	2763		198	198	0.0716612	3	208452	0.000928213	0.00256298	0.362162
GCTC	3834	3929	7763	CCCG	698	708	1406	GATC	83	83	166	TGTT	4	0	4	GCTC	1052	1134	2186	ACCG	763	695	1458			AGAT	80	10	90	274	66	454		180	180	0.396476	0	208632	0.00084383	0.00359744	0.234564
TACG	902	790	1692	TGCT	1	0	1	CTGG	1	0	1	CACC	434	465	899	TACG	574	499	1073	ACGT	772	671	1443			AATG	31	16	130	5038	5024	5217		177	177	0.0339275	2	208809	0.000829767	0.00288404	0.287709
GTTT	11	8	19	GCCG	1534	1523	3057	TTCT	6	4	10	GACT	1057	1057	2114	GTTT	7	3	10	CTAC	737	704	1441			AATC	38	11	122	335	334	510		171	171	0.335294	4	208980	0.000801639	0.00155874	0.514287
CATG	31	29	60	AAGC	4	0	4	ACGG	1	0	1	TTGC	2	2	4	CATG	25	23	48	GGTC	516	913	1429			CCAA	21	7	138	19221	19161	19396		166	166	0.00855847	9	209146	0.000778199	0.00125883	0.618194
GACA	2186	1550	3736	TCTG	27	32	59	CCCA	72	65	137	GCAC	4	8	12	GACA	564	383	947	TGTG	729	660	1389			CGAA	67	7	80	43	42	197		154	154	0.781726	0	209300	0.000721944	0.00168817	0.427648
GTTA	7	6	13	AGGG	14	6	20	CAGA	2	1	3	ATAT	8	7	15	GTTA	2	5	7	ACTC	651	720	1371			TTTC	0	0	153	1664	1660	1818		153	153	0.0841584	1	209453	0.000717256	0.00309708	0.231591
TCAT	83	74	157	TAGA	1	0	1	CTCG	26	32	58	TGGT	1	0	1	TCAT	72	68	140	CCAC	663	686	1349			TGAA	92	4	47	88	88	232		143	143	0.616379	1	209596	0.000670376	0.00264029	0.253903
CAGC	499	527	1026	GCAG	13	17	30	TCTC	30	47	77	GCAT	336	319	655	CAGC	497	524	1021	CGCC	642	707	1349			GACT	32	6	104	2151	2145	2294		142	142	0.0619006	1	209738	0.000665688	0.00342973	0.194094
CACT	2116	1920	4036	GGCC	189	197	386	AATA	2	1	3	CCGA	516	498	1014	CACT	1316	1167	2483	ATAT	707	640	1347			CAAT	36	4	97	1345	1336	1482		137	137	0.0924426	0	209875	0.000642249	0.00214144	0.299914
GGGA	14544	11168	25712	CTAA	8	1	9	ACAC	1	0	1	ACGT	58	51	109	GGGA	14498	11136	25634	ATTG	702	634	1336			ACGT	17	9	109	1490	1443	1627		135	135	0.0829748	2	210010	0.000632873	0.0059499	0.106367
TGTA	80	91	171	TGTC	54	60	114	AGAA	1	0	1	ACCC	2194	2187	4381	TGTA	80	89	169	GTGC	635	645	1280			GTCT	1	0	126	545	384	672		127	127	0.188988	0	210137	0.000595369	0.00265817	0.223977
TTTC	309	394	703	CGTA	7	15	22	TCCT	44	70	114	CATC	223	192	415	TTTC	252	337	589	ACCA	637	636	1273			GACG	28	0	96	1824	1820	1951		124	124	0.0635572	3	210261	0.000581305	0.00546239	0.10642
TACT	1190	1301	2491	TATA	1	0	1	AACT	3	0	3	CCAT	8	10	18	TACT	697	771	1468	CAGG	697	564	1261			CATC	29	0	94	283	281	406		123	123	0.302956	0	210384	0.000576617	0.00125757	0.458518
TGTT	38	47	85	AAAT	4	1	5	GACG	140	118	258	TGCC	10	11	21	TGTT	33	47	80	AACC	629	631	1260			GAAA	21	7	86	589	587	703		114	114	0.162162	0	210498	0.000534426	0.00152953	0.349406
CACC	1734	1674	3408	GGCA	204	151	355	ACTC	44	73	117	CCCG	1894	1965	3859	CACC	1034	952	1986	CCCG	617	641	1258			GTCC	9	0	93	1992	1990	2095		102	102	0.0486874	1	210600	0.000478171	0.00308802	0.154847
GACT	2408	2252	4660	AACA	434	384	818	ACGA	1	2	3	TGCT	1	2	3	GACT	872	752	1624	GGCA	639	603	1242			TTGT	4	0	97	326	326	427		101	101	0.236534	0	210701	0.000473483	0.00550016	0.0860853
TTGC	190	237	427	GAGC	11	14	25	ACCT	71	81	152	GCCG	2911	2764	5675	TTGC	188	234	422	ACTT	600	640	1240			GCAG	23	8	67	14113	13836	14217		98	98	0.00689316	6	210799	0.000459419	0.00545408	0.084234
GCAC	21	20	41	CATT	21	10	31	CGCA	26	44	70	CGAG	4	5	9	GCAC	10	12	22	TGGC	626	579	1205			GAAT	28	0	69	102	100	201		97	97	0.482587	2	210896	0.000454731	0.00270047	0.168389
ATAT	723	651	1374	ATTT	1	1	2	TCTA	3	0	3	TCTG	95	110	205	ATAT	708	644	1352	GAAT	686	504	1190			AGTT	21	3	73	57	57	154		97	97	0.62987	0	210993	0.000454731	0.00286239	0.158864
TGGT	289	365	654	CGTG	2	9	11	GTCC	86	106	192	AGGG	28	26	54	TGGT	288	365	653	CCAA	609	576	1185			GTTC	17	0	74	1651	1642	1746		91	91	0.0521191	4	211084	0.000426603	0.00237236	0.179823
GCAT	4662	4494	9156	ATAC	1	1	2	GATT	3	8	11	TAGA	1	0	1	GCAT	4197	4009	8206	ATGC	653	504	1157			TATG	25	6	52	10491	10448	10576		83	83	0.00784796	2	211167	0.0003891	0.00294398	0.132168
CCGA	1634	1604	3238	AATG	1	0	1	CAAA	1	0	1	TTAT	1	0	1	CCGA	884	864	1748	CCCC	540	605	1145			CCCT	20	8	54	23566	23508	23653		82	82	0.00346679	5	211249	0.000384412	0.00566082	0.0679075
ACGT	853	774	1627	GAAC	10	7	17	AAAC	1	0	1	GCAG	19	15	34	ACGT	781	709	1490	GCTT	569	520	1089			GCTC	25	11	41	3387	3377	3464		77	77	0.0222286	0	211326	0.000360972	0.00405927	0.0889254
ACCC	4718	4597	9315	AAGT	1	0	1	GTCA	72	47	119	CTAA	7	2	9	ACCC	956	910	1866	AGGA	610	479	1089			CTTC	11	3	61	1509	1502	1585		75	75	0.0473186	1	211401	0.000351596	0.00126991	0.276868
CATC	1234	1119	2353	CCAC	26	10	36	CACG	138	104	242	GGCC	576	574	1150	CATC	918	856	1774	GGTA	562	509	1071			ACCC	13	7	55	12831	12801	12909		75	75	0.0058099	3	211476	0.000351596	0.00436623	0.0805262
CCAT	20	20	40	TCCG	415	404	819	GCCT	107	111	218	TATG	3	3	6	CCAT	5	3	8	TACG	574	496	1070			TCCC	17	10	38	25634	25558	25712		65	65	0.002528	13	211541	0.000304717	0.00769851	0.0395812
AATT	4	6	10	TACA	109	110	219	AGCC	5	6	11	TGTC	379	419	798	AATT	4	5	9	GTCG	550	514	1064			CTGC	30	0	34	1802	1800	1866		64	64	0.034298	0	211605	0.000300029	0.00259622	0.115564
ATGA	5	6	11	CTTG	8	10	18	CGGA	2	1	3	CGTA	122	185	307	ATGA	5	6	11	CCCT	291	768	1059			TATT	6	3	54	1731	1637	1795		63	63	0.0350975	1	211668	0.000295341	0.00279389	0.105709
TGCC	35	36	71	CCTT	60	78	138	GGCT	29	14	43	CTAT	4	0	4	TGCC	18	18	36	ACTG	506	523	1029			GCGT	10	7	43	2399	2388	2461		60	60	0.0243803	2	211728	0.000281277	0.00973217	0.0289018
CCCG	3330	3472	6802	GCGC	33	28	61	TGCG	9	23	32	TATA	2	3	5	CCCG	620	648	1268	CTCC	482	538	1020			TATC	9	0	42	542	473	594		51	51	0.0858586	1	211779	0.000239085	0.00230537	0.103708
TGCT	23	37	60	GATC	414	360	774	CTCA	59	79	138	TAAC	4	0	4	TGCT	21	35	56	CAGC	496	518	1014			CACC	8	2	40	31	30	81		50	50	0.617284	0	211829	0.000234397	0.00278558	0.0841465
GCCG	6140	5944	12084	CTGG	7	1	8	ATGG	1	0	1	AAAT	14	13	27	GCCG	1457	1401	2858	AGAG	583	411	994			GAAG	13	7	29	393	393	442		49	0	0	0	211878	0.000229709	0.00440602	0.0521354
AAGC	142	135	277	TTCT	24	31	55	CCAG	11	7	18	GGCA	446	412	858	AAGC	138	130	268	TGGG	496	490	986			TAAG	10	3	34	2695	2687	2742		47	0	0	0	211925	0.000220334	0.00289235	0.0761779
AGGG	13038	10615	23653	TATT	3	1	4	CTTC	5	2	7	AACA	1542	1141	2683	AGGG	12991	10575	23566	TAGC	482	480	962			CAAG	18	0	28	1494	1492	1542		46	0	0	2	211971	0.000215646	0.00312176	0.0690782
TCTG	637	599	1236	CGTC	14	14	28	GCTG	16	18	34	GAGC	17	24	41	TCTG	502	453	955	TCTG	500	452	952			TACC	16	0	29	1146	1071	1192		45	0	0	1	212016	0.000210958	0.00217468	0.0970063
CGAG	1045	957	2002	CCCA	406	389	795	GACC	26	33	59	CATT	59	71	130	CGAG	1041	951	1992	GCCT	445	504	949			GATA	15	0	30	77	77	123		45	0	0	1	212061	0.000210958	0.00362514	0.058193
TAGA	6	3	9	CAGA	4	6	10	GGCG	129	118	247	CGTG	126	170	296	TAGA	4	3	7	AACG	479	465	944			GTTG	12	2	28	4272	4263	4316		42	0	0	2	212103	0.000196894	0.00453067	0.043458
TTAT	277	243	520	CTCG	275	337	612	AGCA	15	26	41	AATG	10	5	15	TTAT	276	243	519	GACA	563	381	944			GTTT	11	1	30	6253	6237	6296		42	0	0	1	212145	0.000196894	0.00332069	0.059293
GCAG	952	914	1866	TCTC	183	252	435	GTGA	1	0	1	ATAC	16	8	24	GCAG	920	882	1802	TATT	471	453	924			GTAC	6	0	35	913	909	958		41	0	0	4	212186	0.000192206	0.00160583	0.119693
TAGT	1	0	1	AATA	4	2	6	ATTG	3	1	4	GAAC	41	33	74	TAGT	1	0	1	GTAC	464	445	909			CCTG	0	0	38	1262	1261	1304		38	0	0	4	212224	0.000178142	0.00679399	0.0262205
GGCC	934	950	1884	AGAA	2	1	3	CCTC	256	266	522	AAGT	7	7	14	GGCC	144	153	297	GAGA	495	413	908			TCGT	8	3	26	1923	1917	1960		37	0	0	0	212261	0.000173454	0.00764764	0.0226807
CTAA	2273	1741	4014	TCCT	265	346	611	CCGG	14	15	29	CCAC	79	86	165	CTAA	2257	1735	3992	TAAG	447	452	899			TACT	13	0	21	2962	2938	3002		34	0	0	6	212295	0.00015939	0.00232753	0.0684803
TTTA	3	10	13	AACT	11	10	21	CCGT	31	62	93	TCGT	2	1	3	TTTA	3	10	13	ACAG	467	430	897			ACAG	0	2	31	2081	2072	2119		33	0	0	5	212328	0.000154702	0.00356319	0.0434168
TATG	28	22	50	GACG	939	749	1688	TCCA	30	32	62	TCCG	1049	1099	2148	TATG	25	19	44	CCCA	452	425	877			CCGT	0	1	32	402	402	436		33	0	0	1	212361	0.000154702	0.00656509	0.0235644
CGTA	6232	5282	11514	ACTC	299	317	616	CGCC	48	40	88	ATGT	1	0	1	CGTA	6096	5076	11172	AGGT	565	298	863			GGCA	11	0	21	36	35	71		32	0	0	3	212393	0.000150014	0.00322828	0.0464688
TGTC	5742	6035	11777	ACGA	2	6	8	ACAT	4	4	8	CTTG	10	18	28	TGTC	5290	5534	10824	GCGA	425	408	833			ATTT	5	0	27	2636	2595	2668		32	0	0	0	212425	0.000150014	0.00158946	0.0943806
CTAT	279	241	520	AAGG	5	5	10	GAAT	4	1	5	TACA	307	264	571	CTAT	275	238	513	TCCG	380	394	774			TCTG	10	3	19	5566	5541	5598		32	0	0	0	212457	0.000150014	0.00522971	0.028685
TATA	276	282	558	TCTA	1	7	8	TTCG	5	2	7	CCTT	142	198	340	TATA	271	279	550	GTCA	374	400	774			ATGG	12	0	18	8	8	40		30	0	0	2	212487	0.000140638	0.00288329	0.0487771
TAAC	17	9	26	ACCT	430	419	849	CCTG	159	168	327	GCGC	71	69	140	TAAC	13	9	22	ACCT	337	375	712			GTAT	2	3	24	1695	1689	1724		29	0	0	0	212516	0.00013595	0.00282839	0.0480663
AAAT	1470	1198	2668	CGCA	136	144	280	GTCT	42	30	72	GATC	1179	1119	2298	AAAT	1452	1184	2636	AGAT	411	270	681			CACA	3	1	24	1394	1389	1423		28	0	0	1	212544	0.000131263	0.000989384	0.132671
GGCA	1337	1200	2537	GTAC	3	3	6	GCTA	58	53	111	CTGG	5	5	10	GGCA	668	604	1272	CGGT	339	335	674			TTGC	8	0	18	1883	1879	1912		26	0	0	3	212570	0.000121887	0.00348236	0.0350012
AACA	4859	3621	8480	ATAG	1	0	1	TACC	5	5	10	TTCT	70	88	158	AACA	2822	2042	4864	TCGG	316	339	655			GCCC	4	1	18	3540	3528	3564		23	0	0	1	212593	0.000107823	0.00623798	0.0172849
GAGC	1699	1765	3464	GTCC	452	541	993					TATT	11	6	17	GAGC	1664	1723	3387	TGGT	287	365	652			CCTT	10	0	13	2542	2427	2567		23	0	0	2	212616	0.000107823	0.00485727	0.0221982
TGAA	311	265	576	GATT	22	16	38					ACGG	22	10	32	TGAA	311	265	576	TCCT	291	338	629			ATAT	6	1	15	1352	1347	1374		22	0	0	0	212638	0.000103135	0.00138196	0.0746292
CATT	2586	2631	5217	CAAA	5	1	6					CGTC	36	60	96	CATT	2493	2545	5038	CCGT	299	312	611			GCAC	3	0	19	1281	1280	1303		22	0	0	0	212660	0.000103135	0.00431108	0.0239232
ATTT	4	17	21	AAGA	7	1	8					CCCA	834	733	1567	ATTT	3	11	14	TCCC	283	314	597			CTGT	3	0	19	900	897	928		22	0	0	6	212682	0.000103135	0.00307165	0.0335764
CGTG	1610	1575	3185	AAAC	7	4	11					CAGA	8	11	19	CGTG	1476	1394	2870	TGGA	328	266	594			GTCG	3	1	17	4660	2357	4682		21	0	0	1	212703	9.84469e-05	0.00576759	0.017069
AATG	217	196	413	GTCA	324	363	687					TCTC	469	562	1031	AATG	205	191	396	TTTC	252	335	587			AATA	4	0	17	929	924	951		21	0	0	1	212724	9.84469e-05	0.00169371	0.0581249
ATAC	913	811	1724	CACG	590	526	1116					CTCG	389	387	776	ATAC	895	800	1695	TGAA	309	264	573			TCAC	6	1	13	3104	3096	3126		20	0	0	2	212744	9.37589e-05	0.00462485	0.0202729
GAAC	1040	706	1746	GCCT	718	805	1523					AATA	33	21	54	GAAC	989	662	1651	GGCT	262	300	562			ACAA	7	0	13	2191	2183	2211		20	0	0	0	212764	9.37589e-05	0.0018861	0.0497105
AAGT	1159	1000	2159	AGCC	35	32	67					AGAA	3	2	5	AAGT	1150	992	2142	TATA	271	279	550			GTGC	3	4	12	22	22	41		19	0	0	0	212783	8.9071e-05	0.00374979	0.0237536
CCAC	776	790	1566	CGGA	5	0	5					ACAC	7	2	9	CCAC	664	688	1352	TTAT	276	242	518			CCAG	8	1	10	2528	2518	2548		19	0	0	1	212802	8.9071e-05	0.00414715	0.0214776
TCGT	7	8	15	GGCT	138	92	230					TCCT	672	856	1528	TCGT	5	3	8	TCTT	231	285	516			AACG	0	0	19	392	392	411		19	0	0	0	212821	8.9071e-05	0.00357553	0.0249113
TCCG	1909	1971	3880	GTGC	2	1	3					AACT	46	27	73	TCCG	383	396	779	CTAT	273	235	508			TTTG	6	1	12	4596	4579	4616		19	0	0	1	212840	8.9071e-05	0.0047704	0.0186716
ATGT	5	3	8	GCGA	4	0	4					GACG	2118	1745	3863	ATGT	4	3	7	GTTC	229	255	484			TTAG	9	0	9	3992	3976	4014		18	0	0	4	212858	8.4383e-05	0.00274983	0.0306867
TACA	1525	1173	2698	AGAT	1	0	1					ACTC	760	717	1477	CTTG	666	828	1494	GATA	264	209	473			TCGC	4	0	14	836	833	856		18	0	0	2	212876	8.4383e-05	0.00626215	0.0134751
CTTG	684	858	1542	TGCG	98	98	196					AAGG	6	7	13	TACA	1089	776	1865	GGAA	266	197	463			ACTT	1	2	14	2142	2131	2159		17	0	0	0	212893	7.96951e-05	0.00179822	0.044319
CCTT	433	532	965	CTCA	746	818	1564					ACGA	12	14	26	CCTT	221	242	463	CCTT	221	242	463			ATTC	5	5	7	1195	1190	1213		17	0	0	1	212910	7.96951e-05	0.00142779	0.0558169
GCGC	1108	1296	2404	ATGG	3	0	3					ACCT	993	1019	2012	GCGC	1000	1195	2195	GCGT	206	252	458			ATGA	1	0	15	140	137	157		16	0	0	1	212926	7.50071e-05	0.000846856	0.0885713
GATC	3153	2827	5980	CCAG	36	23	59					CGCA	468	480	948	GATC	1477	1262	2739	ATGG	222	213	435			CATT	1	0	15	396	396	413		16	0	0	1	212942	7.50071e-05	0.00169875	0.0441544
CTGG	961	1587	2548	CTTC	9	4	13					GTAC	18	17	35	CTGG	947	1581	2528	CGAT	231	197	428			GCAT	5	1	9	1163	1157	1178		15	0	0	0	212957	7.03192e-05	0.0025801	0.0272544
TTCT	177	257	434	GCTG	82	72	154					ATAG	2	2	4	TTCT	77	134	211	GTCC	209	219	428			GCCG	2	0	12	4358	3873	4372		14	0	0	0	212971	6.56313e-05	0.00906159	0.0072428
ATAA	80	54	134	TATC	10	5	15					GTCC	1303	1412	2715	ATAA	80	54	134	TTGC	188	233	421			TCCG	5	3	6	2576	2569	2591		14	0	0	1	212985	6.56313e-05	0.00919983	0.00713396
ACGG	244	192	436	GACC	183	134	317					GATT	53	69	122	ACGG	221	181	402	ATAG	244	176	420			CCCG	2	2	9	3896	3879	3910		13	0	0	1	212998	6.09433e-05	0.00793018	0.00768499
TATT	488	463	951	GGCG	756	678	1434					AGGT	5	1	6	TATT	474	455	929	GTCT	244	171	415			TCCT	3	0	10	1438	1089	1451		13	0	0	0	213011	6.09433e-05	0.00717095	0.00849863
CGTC	881	1070	1951	AGCA	88	86	174					CAAA	4	8	12	CGTC	831	993	1824	ACGG	221	181	402			TTCG	2	0	11	3169	3161	3183		13	0	0	1	213024	6.09433e-05	0.00415571	0.0146649
CCCA	1764	1617	3381	GATG	17	12	29					AAGA	156	116	272	CCCA	452	428	880	AATG	205	191	396			CTTA	0	0	12	901	899	917		12	0	0	4	213036	5.62554e-05	0.000870275	0.0646409
CAGA	3018	2580	5598	GTGA	6	0	6					CGTT	11	8	19	CAGA	3004	2562	5566	CTTC	194	199	393			TCGA	0	1	11	1800	1794	1814		12	0	0	2	213048	5.62554e-05	0.00327461	0.0171793
AATA	959	836	1795	TTGT	5	2	7					AAAC	17	13	30	AATA	919	812	1731	CGTT	200	192	392			CCCC	1	4	6	2225	2220	2236		11	0	0	0	213059	5.15674e-05	0.0064359	0.00801246
TCTC	1667	2429	4096	ATTA	4	3	7					GTCA	869	852	1721	TCTC	985	1568	2553	AGAC	202	182	384			CATG	5	0	6	48	48	60		11	0	0	1	213070	5.15674e-05	0.00316507	0.0162927
CTCG	1501	1603	3104	ACAG	1	2	3					CACG	1762	1612	3374	CTCG	808	846	1654	ATCA	175	188	363			TAGA	8	3	0	62	62	83		11	0	0	10	213081	5.15674e-05	0.00232451	0.0221842
ACAC	17	17	34	ATTG	15	21	36					TTTG	1	4	5	ACAC	9	9	18	AGAA	200	136	336			GCGA	0	0	11	1538	1534	1551		11	0	0	2	213092	5.15674e-05	0.00447653	0.0115195
AGAA	206	139	345	CCTC	1292	1411	2703					GCCT	1560	1698	3258	AGAA	200	136	336	GATT	189	145	334			ACAC	3	3	4	285	246	295		10	0	0	0	213102	4.68795e-05	0.00300945	0.0155774
TCCT	1278	1610	2888	CCGG	46	53	99					AGCC	108	109	217	TCCT	294	338	632	ACAA	163	163	326			CCAC	0	0	10	1931	1922	1948		10	0	0	7	213112	4.68795e-05	0.00324464	0.0144483
AACT	86	68	154	GCAA	4	4	8					CGGA	3	3	6	AACT	26	31	57	GTTG	167	144	311			GTGT	0	1	9	18	18	34		10	0	0	6	213122	4.68795e-05	0.00426601	0.0109891
ACTC	1756	1833	3589	CCGT	148	165	313					GGCT	317	330	647	ACTC	651	722	1373	TCCA	158	149	307			TAAT	7	0	3	231	230	242		10	0	0	1	213132	4.68795e-05	0.00203694	0.0230147
GACG	4043	3282	7325	TCCA	148	137	285					GTGC	11	8	19	GACG	846	670	1516	GGCC	142	153	295			AAAC	3	0	6	10	10	19		9	0	0	0	213141	4.21915e-05	0.0024411	0.0172838
ACGA	1079	881	1960	CGCC	61	53	114					GCGA	5	9	14	ACGA	1064	859	1923	GATG	148	133	281			CTCG	0	0	9	1992	1986	2002		9	0	0	1	213150	4.21915e-05	0.0019206	0.0219679
AAGG	1507	1060	2567	ACAT	18	13	31					AGAT	1	1	2	AAGG	1494	1048	2542	GAGG	161	115	276			TTCT	3	1	5	336	336	345		9	0	0	0	213159	4.21915e-05	0.00280447	0.0150444
TCTA	37	46	83	GAAT	2	3	5					GAGG	1	0	1	TCTA	33	29	62	CAAG	153	105	258			TATA	1	2	5	550	550	558		8	0	0	0	213167	3.75036e-05	0.000722963	0.0518748
CGCA	4505	4372	8877	TTCG	25	42	67					CTAC	1	2	3	ACCT	339	379	718	GTGT	113	133	246			ACTC	2	1	4	65	65	72		7	0	0	0	213174	3.28156e-05	0.00267302	0.0122766
ACCT	1833	1898	3731	AGAG	2	3	5					TGCG	261	260	521	CGCA	3873	3704	7577	ATTA	120	110	230			CCAT	3	1	3	437	435	444		7	0	0	0	213181	3.28156e-05	0.0024829	0.0132166
GTAC	490	468	958	CCTG	420	444	864					CTCA	681	661	1342	GTAC	467	446	913	ATCG	115	111	226			TAAC	2	0	4	7	6	13		6	0	0	0	213187	2.81277e-05	0.0017816	0.0157879
TTGA	3	9	12	GTAT	1	0	1					ATGG	3	0	3	TTGA	3	9	12	TTCT	77	134	211			CATA	0	0	6	44	43	50		6	0	0	0	213193	2.81277e-05	0.000634827	0.0443076
ATAG	247	179	426	GTCT	167	201	368					CCAG	93	84	177	ATAG	244	177	421	AGCC	102	106	208			ACCT	0	0	6	867	863	876		6	0	0	3	213199	2.81277e-05	0.00290897	0.00966928
GTCC	2330	2597	4927	GCTA	310	268	578					CTTC	14	15	29	GTCC	487	538	1025	TGTA	80	89	169			CTCT	5	0	1	999	994	1007		6	0	0	2	213205	2.81277e-05	0.00171058	0.0164433
GATT	268	242	510	TACC	17	17	34					GCTG	218	228	446	GATT	190	145	335	AAGC	79	84	163			ATAC	1	0	5	144	144	150		6	0	0	0	213211	2.81277e-05	0.00135074	0.0208239
AGGT	573	303	876	CGAA	1	1	2					TATC	17	13	30	AGGT	567	300	867	ATCC	64	95	159			TTCC	2	0	3	464	463	469		5	0	0	0	213216	2.34397e-05	0.00245067	0.00956462
CGTT	211	200	411									GACC	367	363	730	CGTT	200	192	392	GCTG	90	67	157			TGCA	0	0	5	8	8	13		5	0	0	0	213221	2.34397e-05	0.00165166	0.0141916
CAAA	2554	2062	4616									CAGG	21	17	38	CAAA	2543	2053	4596	CTGA	76	70	146			CCGA	2	0	3	660	655	666		5	0	0	1	213226	2.34397e-05	0.00413935	0.00566267
AAGA	2553	1976	4529									TCGC	8	3	11	AAGA	2389	1852	4241	GTAT	74	70	144			GCTG	0	1	4	1021	1014	1026		5	0	0	0	213231	2.34397e-05	0.0072392	0.00323789
AAAC	3827	2469	6296									GGCG	2134	1799	3933	GTCA	375	401	776	CTAG	74	68	142			AACA	1	0	4	80	80	85		5	0	0	0	213236	2.34397e-05	0.00115785	0.0202442
CACG	8374	7647	16021									AGCA	322	287	609	AAAC	3802	2451	6253	TCAT	70	67	137			CTAT	1	0	4	421	420	426		5	0	0	0	213241	2.34397e-05	0.00141747	0.0165363
GTCA	1640	1663	3303									GATG	51	43	94	CACG	5881	5404	11285	ATAA	80	54	134			CAAA	0	0	5	96	96	101		5	0	0	0	213246	2.34397e-05	0.00143308	0.0163562
TTTG	43	58	101									GTGA	6	7	13	TTTG	42	54	96	TAAT	66	41	107			CCTA	4	0	0	67	67	71		4	0	0	0	213250	1.87518e-05	0.00105964	0.0176964
AGCC	250	253	503									TTGT	6	7	13	AGCC	102	106	208	ATTC	48	52	100			GCCA	1	0	3	1211	1205	1216		4	0	0	1	213254	1.87518e-05	0.0028712	0.00653099
GCCT	3279	3600	6879									ATTA	2	1	3	GCCT	891	985	1876	GACC	61	39	100			CTGA	0	0	4	13	13	21		4	0	0	4	213258	1.87518e-05	0.00138196	0.0135689
CGGA	1424	1167	2591									ACAG	14	5	19	CGGA	1414	1162	2576	TTTG	42	54	96			GCAA	0	0	4	422	421	427		4	0	0	1	213262	1.87518e-05	0.00157007	0.0119433
TAAA	3	5	8									ATTG	55	42	97	TAAA	3	4	7	TTCA	30	58	88			AGCA	1	0	3	56	4	60		4	0	0	0	213266	1.87518e-05	0.00217871	0.00860683
GGCT	746	737	1483									CCTC	3136	3653	6789	GGCT	262	300	562	AGTT	38	45	83			GCTT	4	0	0	268	163	277		4	0	0	5	213270	1.87518e-05	0.00440551	0.00425643
GTGC	649	654	1303									CCGG	221	199	420	GTGC	636	645	1281	TGTT	33	47	80			ATAG	0	0	4	513	508	520		4	0	0	3	213274	1.87518e-05	0.0015746	0.0119089
GCGA	436	420	856									GCAA	9	9	18	GCGA	427	409	836	TATC	32	45	77			GTTA	0	0	4	22	22	26		4	0	0	0	213278	1.87518e-05	0.00115609	0.0162201
TGAT	2	1	3									CCGT	435	475	910	TGAT	2	1	3	TAGG	38	29	67			TCAG	0	0	3	147	146	152		3	0	0	2	213281	1.40638e-05	0.00350124	0.00401681
AGAT	415	274	689									TCCA	510	533	1043	AGAT	413	273	686	ATCT	33	33	66			CACT	1	0	2	14	14	17		3	0	0	0	213284	1.40638e-05	0.00248013	0.0056706
GAGG	162	115	277									CGCC	147	161	308	GAGG	161	115	276	GAGT	25	40	65			GCTA	2	0	1	966	962	972		3	0	0	3	213287	1.40638e-05	0.00224242	0.00627173
GGAG	17	23	40									ACAT	72	87	159	GGAG	17	23	40	TCTA	33	29	62			ACGA	0	0	3	8	8	15		3	0	0	4	213290	1.40638e-05	0.00281832	0.00499015
CTAC	742	711	1453									GAAT	2	5	7	CTAC	739	709	1448	TACC	23	39	62			ATCT	1	0	2	686	681	689		3	0	0	0	213293	1.40638e-05	0.00125505	0.0112058
TGCG	1360	1542	2902									TTCG	42	38	80	TGCG	991	1160	2151	AACT	26	31	57			GTAG	0	0	3	1448	1441	1453		3	0	0	2	213296	1.40638e-05	0.00385681	0.0036465
CTCA	2705	2843	5548									AGAG	1	0	1	CTCA	1218	1285	2503	CATG	25	23	48			CTAG	0	0	2	143	142	145		2	0	0	0	213298	9.37589e-06	0.00224217	0.00418162
ATGG	231	213	444									CCTG	1201	1397	2598	ATGG	224	213	437	TATG	25	18	43			TTAC	0	0	2	9	9	12		2	0	0	1	213300	9.37589e-06	0.00124019	0.00756003
CCAG	1255	1201	2456									GTAT	2	3	5	CCAG	1114	1086	2200	TTCG	15	27	42			TCTC	1	0	1	913	908	915		2	0	0	0	213302	9.37589e-06	0.00376767	0.00248852
CTTC	222	220	442									GTCT	488	462	950	CTTC	194	199	393	GGAG	17	23	40			ACCG	0	0	2	679	674	681		2	0	0	0	213304	9.37589e-06	0.00718581	0.00130478
GCTG	407	385	792									GCTA	644	551	1195	GCTG	91	67	158	CAGT	20	16	36			TCTA	1	0	1	7	7	9		2	0	0	0	213306	9.37589e-06	0.00137315	0.00682801
TATC	59	64	123									TACC	98	94	192	TATC	32	45	77	TGCC	18	17	35			AAAT	2	0	0	14	14	21		2	0	0	5	213308	9.37589e-06	0.00177102	0.00529407
TAAT	66	42	108									CGAA	9	2	11	TAAT	66	42	108	GGTG	17	13	30			AACT	0	0	1	84	83	85		1	0	0	0	213309	4.68795e-06	0.00156025	0.00300461
GACC	637	569	1206													GACC	61	39	100	GGAT	17	12	29			ACCA	0	0	1	653	652	654		1	0	0	0	213310	4.68795e-06	0.0011722	0.00399927
CAGG	718	586	1304													CAGG	697	565	1262	TCAC	16	7	23			ATAA	0	0	1	519	518	520		1	0	0	0	213311	4.68795e-06	0.000444706	0.0105417
GGCG	8387	7314	15701													GGCG	5359	4715	10074	GCAC	10	12	22			ACAT	0	0	1	7	7	8		1	0	0	0	213312	4.68795e-06	0.00219155	0.0021391
TCGC	732	819	1551													TCGC	723	815	1538	TAAC	13	9	22			CCTC	0	0	1	276	276	277		1	0	0	0	213313	4.68795e-06	0.00305301	0.00153551
GATG	216	190	406													GATG	148	135	283	ACAC	9	9	18			ACTG	0	0	0	36	36	36		0	0	0	0	213313	0	0.00329249	0
AGCA	1786	1489	3275													AGCA	1361	1089	2450	AAAG	11	5	16			CTTG	0	0	0	262	258	264		0	0	0	2	213313	0	0.00283192	0
GTGA	1649	1477	3126													GTGA	1635	1469	3104	AGTG	13	1	14			ATTG	0	0	0	7	7	7		0	0	0	0	213313	0	0.00260629	0
TTGT	958	1253	2211													TTGT	947	1244	2191	ATTT	3	11	14			ATCG	0	0	0	429	428	429		0	0	0	0	213313	0	0.00299283	0
TGAC	22	28	50													TGAC	22	28	50	TCAG	7	6	13			TTAA	0	0	0	6	6	6		0	0	0	0	213313	0	0.000894449	0
TTAC	4	4	8													TTAC	4	3	7	TTTA	3	10	13			CTAA	0	0	0	6	6	6		0	0	0	0	213313	0	0.000406682	0
ATTA	127	115	242													ATTA	121	110	231	TTGA	3	9	12			TTGA	0	0	0	9	8	11		0	0	0	2	213313	0	0.00169321	0
ATTG	781	701	1482													ATTG	708	637	1345	ATGA	5	6	11			ATCC	0	0	0	29	29	29		0	0	0	0	213313	0	0.00156856	0
ACAG	486	442	928													ACAG	468	432	900	GTTT	7	3	10			GTGA	0	0	0	23	23	24		0	0	0	1	213313	0	0.00181609	0
TTTT	3	4	7													TTTT	3	4	7	GTAA	8	1	9			GCCT	0	0	0	2809	2803	2819		0	0	0	10	213313	0	0.00598012	0
CCTC	13413	15526	28939													CCTC	8723	10188	18911	AATT	4	5	9			CCCA	0	0	0	990	986	995		0	0	0	5	213313	0	0.00243783	0
AAAG	14	5	19													AAAG	14	5	19	TGCA	1	7	8			TACA	0	0	0	169	169	171		0	0	0	2	213313	0	0.000544174	0
CCGG	1633	1714	3347													CCGG	1352	1446	2798	TCAA	4	4	8			AATT	0	0	0	9	9	10		0	0	0	1	213313	0	0.00129937	0
CCGT	913	1015	1928													TCCA	158	149	307	CCAT	5	3	8			TCAT	0	0	0	11	11	11		0	0	0	0	213313	0	0.00390012	0
TCCA	846	851	1697													CCGT	299	313	612	TCGT	5	3	8			ACTA	0	0	0	1	1	1		0	0	0	0	213313	0	0.00132102	0
GCAA	1053	859	1912													GCAA	1040	843	1883	TGAC	5	3	8			TAAA	0	0	0	13	13	13		0	0	0	0	213313	0	0.000619718	0
CGCC	900	969	1869													CGCC	643	714	1357	CAAT	1	6	7			TTCA	0	0	0	576	573	576		0	0	0	0	213313	0	0.0014706	0
ACAT	1494	1269	2763													ACAT	1399	1163	2562	TAGA	4	3	7			TTAT	0	0	0	134	134	134		0	0	0	0	213313	0	0.00243052	0
GAAT	699	514	1213													GAAT	691	504	1195	ATGT	4	3	7			TCAA	0	0	0	12	12	12		0	0	0	0	213313	0	0.0012412	0
TTCG	87	110	197													TTCG	15	28	43	TAAA	3	4	7			TTTA	0	0	0	7	7	8		0	0	0	1	213313	0	0.00121199	0
CCTG	10890	12313	23203													CCTG	9106	10298	19404	TTAC	4	3	7			ATCA	0	0	0	3	3	3		0	0	0	0	213313	0	0.000531079	0
AGAG	592	415	1007													AGAG	587	412	999	TTTT	3	4	7			CTCC	0	0	0	40	40	40		0	0	0	0	213313	0	0.00164813	0
GTAT	77	73	150													GTAT	74	70	144	TTAA	3	3	6			ATTA	0	0	0	108	107	108		0	0	0	0	213313	0	0.000443951	0
GTCT	943	865	1808													GTCT	246	171	417	TTAG	2	4	6			GTCA	0	0	0	50	8	50		0	0	0	0	213313	0	0.001422	0
TGGA	330	271	601													TGGA	330	268	598	GTTA	1	5	6			GTAA	0	0	0	7	7	8		0	0	0	1	213313	0	0.00184782	0
GCTA	2346	1955	4301													GCTA	1334	1078	2412	TGCT	3	1	4			AAAA	0	0	0	7	7	7		0	0	0	0	213313	0	0.000511186	0
TACC	147	155	302													TACC	27	39	66	TGAT	2	1	3			CTTT	0	0	0	19	16	19		0	0	0	0	213313	0	0.00290646	0
CGAA	1767	1416	3183													CGAA	1756	1413	3169	TAGT	1	0	1			TCCA	0	0	0	598	594	601		0	0	0	3	213313	0	0.00294574	0

[truncated: 1 more sheets: dCas9-NG]
