# Supplementary material for: Base editing-coupled survival screening enabled high-sensitive analysis of PAM compatibility and finding of the new possible off-target
Source: iScience. 2021 Jun 24;24(7):102769. doi: 10.1016/j.isci.2021.102769 (PMC8324807; doi:10.1016/j.isci.2021.102769)
Supplement: Data S2. The Perl script for Data analysis, related to Figures 3, 5, and 6 [file mmc4.zip]

Archive with 1 entries (1 files):
- Data S2 seq_cut_spl_Perl script_spl_.plx
